# Supplementary material for: Genome-Wide Association Mapping and Gene Expression Analysis Reveal the Negative Role of OsMYB21 in Regulating Bacterial Blight Resistance in Rice
Source: Rice (N Y). 2021 Jun 29;14:58. doi: 10.1186/s12284-021-00501-z (PMC8241976; doi:10.1186/s12284-021-00501-z)
Supplement: Supplementary file 1 — Additional file 1: Table S1. Information on the 313 diverse genotypes used in this study. [file 12284_2021_501_MOESM1_ESM.xlsx]

## Sheet: Sheet1
Table S1. Information on the 313 diverse genotypes used in this study.
No.	Breed name	Landraces/cultivar	（Lesion length/Total leaf length）*100%
P1	Menjiaolao4	Landraces	26.9636
P2	Qizhan	Landraces	25.2546
P3	1Daozhan	Landraces	19.1719
P4	Gaosuizhong	Landraces	77.4545
P5	Jianshengdao	Landraces	23.125
P6	Nuozi	Landraces	30.574
P7	Wanninggu(2)	Landraces	28.7837
P8	Jiuzhan	Landraces	70.1161
P9	Heidinuo	Landraces	52.4963
P10	Baijiaoheijie	Landraces	34.0335
P11	Aigaozhan	Landraces	43.1345
P12	Baikezhanzi	Landraces	61.7627
P13	Ribenzhong	Landraces	81.7356
P14	Wenchangzhan	Landraces	61.1838
P15	Ailimanguzhan	Landraces	35.75
P16	Wenchangduangan	Landraces	57.9538
P17	Manzhan	Landraces	100
P18	Dourennuo	Landraces	39.5054
P19	Wenchangpoya	Landraces	80.6476
P20	Polan	Landraces	56.2073
P21	Xinzhouzhan	Landraces	34.1299
P22	Sichuanzhan	Landraces	44.1824
P23	Tieyangkuai	Landraces	52.6224
P24	Fanzhan	Landraces	43.3382
P25	Annanzhan	Landraces	56.1515
P26	Fanzhanzhong	Landraces	37.1689
P27	Xianzhanzhong	Landraces	45.1967
P28	Xiangmi	Landraces	42.1361
P29	Hongtoupoguang	Landraces	93.8857
P30	Menjiaoying	Landraces	46.0831
P31	Yugua	Landraces	97.3485
P32	Qishiri	Landraces	80.5498
P33	Changshenhong	Landraces	64.1112
P34	Nuogu	Landraces	40.0282
P35	Guangxinuo	Landraces	38.7009
P36	Edazhanzi	Landraces	43.1455
P37	Baizhanzhong	Landraces	25.19
P38	Guangxizhan	Landraces	35.2239
P39	Baihua	Landraces	98.3796
P40	Shuifendan	Landraces	94.993
P41	Guangxiximi	Landraces	35.9497
P42	Baihuahong	Landraces	63.7678
P43	Shengzhan	Landraces	33.9442
P44	Hongmizhangpaobao	Landraces	24.8865
P45	Diaoliwang	Landraces	89.7352
P46	Dalizaoshu	Landraces	100
P47	Dabaizao	Landraces	91.2364
P48	Wuzizao	Landraces	67.8414
P49	Xianshuizhan	Landraces	73.2166
P50	Yangjiangmizao	Landraces	46.9101
P51	Heijun	Landraces	86.4561
P52	Heiqibai	Landraces	39.5008
P53	Hongmitiechui	Landraces	100
P54	Youliang	Landraces	82.6283
P55	Lengshuiwang	Landraces	81.174
P56	1Keyouzhan	Landraces	60.9156
P57	Huagusanbi	Landraces	32.8703
P58	1Kesanbi	Landraces	77.1983
P59	Xinyibai	Landraces	58.9049
P60	Jindezao	Landraces	82.2316
P61	Tajingnuo	Landraces	60.1521
P62	Handao	Landraces	90.7243
P63	Youlinxinxingbai	Landraces	94.9042
P64	Zaoshuisimiao	Landraces	78.8305
P65	Qiyuehong	Landraces	69.8125
P66	Zaoshuzhong	Landraces	94.171
P67	Niushinuo	Landraces	33.5523
P68	Gouzizhan	Landraces	92.1482
P69	Zhangcaofushuizhan	Landraces	88.6346
P70	Zhongguowang	Landraces	98.6111
P71	Nanhaizaoyinzhan	Landraces	100
P72	Huaximiao	Landraces	76.0577
P73	Zaohebaike	Landraces	77.9345
P74	1Kejinfeng	Landraces	77.5058
P75	Chishuili	Landraces	94.5024
P76	Suzhan	Landraces	7.1787
P77	Yintoubai	Landraces	91.3416
P78	Laolaizhong	Landraces	91.9203
P79	Dajianma	Landraces	92.7389
P80	Yinyin	Landraces	98.3565
P81	Shizhan	Landraces	98.1753
P82	Zaobaizi	Landraces	95.4822
P83	Tieniu	Landraces	97.6521
P84	Xihebaodai	Landraces	100
P85	Wanxingbai	Landraces	87.4965
P86	Hongzhong	Landraces	91.4656
P87	Nanningzhan	Landraces	100
P88	Heinuo	Landraces	65.1948
P89	Beijingzhan	Landraces	62.2409
P90	Daheigu	Landraces	81.9675
P91	Bashiri	Landraces	100
P92	Leigongzao	Landraces	87.6931
P93	Hualuozhan	Landraces	73.6018
P94	Huizhouzao	Landraces	100
P95	Gaojiaosimiao	Landraces	68.0893
P96	Fengweizhan	Landraces	91.2041
P97	Xiangyazao	Landraces	83.2203
P98	Haiyanzi	Landraces	47.6976
P99	Makezhan	Landraces	96.3098
P100	Bolizhan	Landraces	58.6706
P101	Esiniu	Landraces	70.0654
P102	Longchuanhaihe	Landraces	35.6274
P103	Zaodongzi	Landraces	88.0598
P104	Baihuazao	Landraces	94.7392
P105	Xilihuayao	Landraces	100
P106	Yigongzao	Landraces	97.822
P107	Niubaichi	Landraces	97.2239
P108	Chanluozhong	Landraces	79.9075
P109	Yexiachang	Landraces	100
P110	Chuanzaochi	Landraces	94.0034
P111	Chengzinuo	Landraces	100
P112	Laonongzhan	Landraces	94.7392
P113	Suzi	Landraces	35.9992
P114	Youzhannuo	Landraces	47.8823
P115	Gubaizhong	Landraces	61.9291
P116	Jieyangsanyeqi	Landraces	100
P117	Jieyangniaodouzhan	Landraces	100
P118	Longyazi	Landraces	100
P119	Baikezi	Landraces	71.4453
P120	Hongweizhong	Landraces	28.7314
P121	Shijiaozhan	Landraces	31.0303
P122	Wengcaizhong	Landraces	48.0324
P123	Niushidui	Landraces	53.3343
P124	Dongqiubu	Landraces	48.6007
P125	Yumize	Landraces	53.9087
P126	Tieguzhong	Landraces	96.4912
P127	Wuzhong	Landraces	80.4259
P128	Raopingchi	Landraces	100
P129	Potouzhong	Landraces	41.4637
P130	Maomaoai	Landraces	40.2735
P131	Shili	Landraces	34.2232
P132	Shaozhong	Landraces	77.4155
P133	Danannuo	Landraces	39.5572
P134	Wukezi	Landraces	50.2494
P135	Xinyang	Landraces	45.208
P136	Jieyangdasui	Landraces	49.9374
P137	1Shazhong	Landraces	28.7374
P138	Wuyenen	Landraces	45.9487
P139	Shuangbaozhaocai	Landraces	100
P140	Jiebaizhong	Landraces	100
P141	Jiaopanze	Landraces	54.2758
P142	Dongnanzhong	Landraces	86.4692
P143	Huziai	Landraces	38.2502
P144	Puningzhaocai	Landraces	100
P145	Xiyang	Landraces	37.3515
P146	Zhuzhong	Landraces	35.2274
P147	Chaoanlongyanze	Landraces	100
P148	Dasuikuai	Landraces	51.0023
P149	Gaohezhong	Landraces	33.0754
P150	1Zhinuo	Landraces	24.3981
P151	Chuanzao	Landraces	100
P152	Maweizhan	Landraces	71.0191
P153	1Kengzao	Landraces	97.8544
P154	Maweinuo	Landraces	44.8262
P155	1Zhan	Landraces	83.2802
P156	Baimizheng	Landraces	46.393
P157	Zaoguzi	Landraces	99.7222
P158	Chigu	Landraces	63.7226
P159	Zaozizhong	Landraces	98.8877
P160	Jiangxizao	Landraces	96.3416
P161	Nanbeizhong	Landraces	38.8173
P162	Lanzhong	Landraces	26.4404
P163	Aimiao1Zhan	Landraces	58.443
P164	Youzhan	Landraces	57.5277
P165	Biaozhong	Landraces	51.4343
P166	Hongzhong	Landraces	44.1285
P167	Hongganjiayingzao	Landraces	100
P168	Yangerzhong	Landraces	39.687
P169	Xibaizhong	Landraces	72.6574
P170	Bayuechi	Landraces	100
P171	Dalijiugongjigu	Landraces	87.5385
P172	Feilaizhan	Landraces	100
P173	Qujiangpingtouzao	Landraces	94.046
P174	Qujiangheidu	Landraces	100
P175	Yaozhan	Landraces	53.0106
P176	Baikehuazhan	Landraces	97.2357
P177	Chikezhan	Landraces	77.7894
P178	Shuijiuzi	Landraces	100
P179	Majulianshan7Hao	Landraces	98.125
P180	Wujing1Ganzhan	Landraces	62.1341
P181	Heigu	Landraces	81.9334
P182	1Kezhan	Landraces	48.8301
P183	1Kengnuo	Landraces	60.3989
P184	Shuixinchanggu	Landraces	94.3517
P185	Yingdebaiguzi	Landraces	17.1813
P186	Shuizuan	Landraces	70.828
P187	Dongmaozhan	Landraces	98.6667
P188	Dagubai	Landraces	68.4042
P189	Nanxiongxiazhibai	Landraces	100
P190	Nanxiongzaoyouzhan	Landraces	100
P191	Niaozuibaizhan	Landraces	69.8792
P192	Heimi	Landraces	52.9053
P193	Gaojiaoyouzhan	Landraces	85.369
P194	Nuozezhan	Landraces	91.6667
P195	Shoutiannuo	Landraces	72.2859
P196	Xizhannuo	Landraces	20.9256
P197	Daxudachuangu	Landraces	92.4958
P198	Changmang	Landraces	100
P199	Yinyin25	Landraces	92.6531
P200	1Yezhan	Landraces	92.4872
P201	Lengshuitian	Landraces	94.1538
P202	Liangzaozhan	Landraces	56.9297
P203	Dibai	Landraces	82.5258
P204	Wushi	Landraces	69.5149
P205	Xinannuo	Landraces	79.2107
P206	Chigu	Landraces	77.2135
P207	Hongmi	Landraces	75.2037
P208	Baipinuo	Landraces	100
P209	Aizainuo	Landraces	57.6545
P210	Yangzhannuo	Landraces	100
P211	Xinxingbainuo	Landraces	81.9592
P212	Xiayangnuo	Landraces	60.2076
P213	Sanzhaoqi	Landraces	94.0784
P214	Niaowugu	Landraces	100
P215	Tuanjiezhong	Landraces	34.1
P216	Luodingzhan1	Landraces	73.4821
P217	Zaozheng	Landraces	59.3839
P218	Nuogu(Zhan)	Landraces	51.0328
P219	Dalugu	Landraces	34.5248
P220	Dongnanzhong	Landraces	37.9016
P221	Qiyinzhu19	Landraces	38.6912
P222	Dongjing	Landraces	33.6778
P223	Heikenuo	Landraces	41.3024
P224	Xiaonuo4	Landraces	22.9183
P225	Xinuo	Landraces	90.7847
P226	Aijiao2Hao	Landraces	80.8064
P227	Heinuo	Landraces	34.3684
P228	Hongshanfanhe	Landraces	45.5576
P229	Chinuo	Landraces	100
P230	Donglu	Landraces	100
P231	Huakeer	Landraces	100
P232	Damiyi	Landraces	100
P233	Xingyehongtouzhen	Landraces	100
P234	Datiane	Landraces	100
P235	Beishan	Landraces	98.8506
P236	500Lijiangmi	Landraces	93.7377
P237	Maohongmidao	Landraces	97.1338
P238	Changshi1241	Landraces	95.9742
P239	Nong55	Landraces	44.096
P240	Qintuizhan	Landraces	83.518
P241	Zaohenuo	Landraces	100
P242	Gangouzhong	Landraces	36.4968
P243	Huanan4	Landraces	79.5211
P244	Baoyazao	Landraces	92.4736
P245	Qiwenwang	Landraces	100
P246	Zhuzhan	Landraces	100
P247	Shenzaobai	Landraces	100
P248	Qianluozhong	Landraces	83.4381
P249	Xizhichuanzao	Landraces	100
P250	Shenghe	Landraces	100
P251	Yinzhu9Hao	Landraces	98.0364
P252	Guangxizao	Landraces	100
P253	Niaojiaocang	Landraces	97.381
P254	Puningdalizhong	Landraces	90.5021
P255	Longgouya	Landraces	75.5327
L3	Guangchangai6Hao	Cultivar	81.8853
L4	Guangluai4Hao	Cultivar	95.2885
L5	Guizhouyunong2Hao	Cultivar	96.5197
L6	Meiliu10Hao	Cultivar	97.7669
L7	Zhenqiannuo	Cultivar	96.4795
L8	Hongmeizao	Cultivar	97.2578
L9	Yeqinglun	Cultivar	87.4782
L10	Qingguiai5Hao	Cultivar	95.6044
L11	Sanhuangzhan2Hao	Cultivar	10.6648
L12	Shuangai11	Cultivar	90.2229
L13	Hongfu(Zao)2	Cultivar	94.0137
L14	Keaizao9Hao	Cultivar	99.537
L15	Xiangsimiao2Hao	Cultivar	64.7319
L16	Nancong3	Cultivar	38.1807
L17	Guiyezhan2Hao	Cultivar	79.7865
L18	Qiqingzhan	Cultivar	62.9409
L19	Xinqing92	Cultivar	31.5484
L20	Guangke36	Cultivar	96.5278
L21	Keqingnuo	Cultivar	38.1889
L22	Shanyou836-1	Cultivar	39.8636
L23	Qingzhen1Hao	Cultivar	44.2732
L24	Wanfengzao1	Cultivar	27.1805
L25	Nanshuangai	Cultivar	28.8106
L26	Tesanwu1	Cultivar	20.5503
L27	Yujingzhan2	Cultivar	59.841
L28	Luxiangzhan3	Cultivar	55.0462
L29	Huasizhan	Cultivar	25.9276
L30	Lijinghongmi	Cultivar	18.5868
L31	Shuangjingzhan	Cultivar	31.4385
L32	Texianzhan13	Cultivar	68.113
L33	Jinshanzhan	Cultivar	11.9521
L34	Aizhenzhan	Cultivar	49.5431
L35	Fengbazhan	Cultivar	61.7216
L36	Aixiuzhan	Cultivar	70.0605
L37	Yinhuazhan	Cultivar	31.9275
L38	Zhongerruanzhan	Cultivar	53.9985
L39	Xianxiaozhan	Cultivar	54.1025
L40	Guinongzhan	Cultivar	44.4195
L41	Yuexiangzhan	Cultivar	67.5395
L42	Lühuangzhan	Cultivar	88.2532
L43	Basanzhan	Cultivar	62.5607
L44	Erqizhan	Cultivar	59.6607
L45	Hanernuo	Cultivar	69.5463
L46	Beizhenai8Hao	Cultivar	84.8603
L47	Menjiaheisi	Cultivar	41.9659
L48	Suijingzhan	Cultivar	26.9251
L49	Guangyuan1	Cultivar	17.7286
L50	Lüjingzhan1	Cultivar	16.5007
L51	Yuanzhen397	Cultivar	27.4892
L52	Qiaozhan1	Cultivar	10.7335
L53	Qinghuaai6	Cultivar	27.34
L54	Qianza1	Cultivar	16.1757
L55	Aiheinuo	Cultivar	3.92714
L56	Xinbaoai	Cultivar	0.460489
L57	Huiyouzhan	Cultivar	14.5174
L58	Guanghui312	Cultivar	29.4032
L59	Xintieda	Cultivar	53.1871
L60	Shengtai1Hao	Cultivar	21.6962
Rice cultivars with the percent lesion length less than 10% were marked in red.
