# Supplementary material for: Genome-Wide Association Mapping and Gene Expression Analysis Reveal the Negative Role of OsMYB21 in Regulating Bacterial Blight Resistance in Rice
Source: Rice (N Y). 2021 Jun 29;14:58. doi: 10.1186/s12284-021-00501-z (PMC8241976; doi:10.1186/s12284-021-00501-z)
Supplement: Supplementary file 2 — Additional file 2: Table S2. 716 SNPs were significantly associated with bacterial blight resistance in the 313 rice accessions. [file 12284_2021_501_MOESM2_ESM.xlsx]

## Sheet: Sheet1
Table S2. 716 SNPs were significantly associated with bacterial blight resistance in the 313 rice accessions
SNP	Chromosome	Position	P.value	maf	Rsquare.of.Model.without.SNP	Rsquare.of.Model.with.SNP	FDR_Adjusted_P-values
chr01:1911748	1	1911748	5.26154e-05	0.110909	0.528824	0.558578	0.0567437
chr01:1912177	1	1912177	1.12526e-05	0.112727	0.528824	0.564114	0.0169274
chr01:1914899	1	1914899	3.83387e-05	0.110909	0.528824	0.559706	0.0452238
chr01:1915078	1	1915078	2.01696e-05	0.110909	0.528824	0.562008	0.0270542
chr01:1915253	1	1915253	1.14426e-05	0.112727	0.528824	0.564054	0.0170932
chr01:1915414	1	1915414	6.69453e-06	0.112727	0.528824	0.566001	0.0113626
chr01:1932020	1	1932020	1.39067e-05	0.112727	0.528824	0.563348	0.019853
chr01:1934031	1	1934031	1.20864e-05	0.110909	0.528824	0.563856	0.0177665
chr01:1934086	1	1934086	2.53226e-05	0.112727	0.528824	0.561191	0.032413
chr01:1934802	1	1934802	1.80056e-05	0.114545	0.528824	0.562416	0.0248771
chr01:1934886	1	1934886	9.75693e-06	0.110909	0.528824	0.564631	0.0153217
chr01:1935906	1	1935906	8.29894e-06	0.118182	0.528824	0.565219	0.0133362
chr01:1936376	1	1936376	2.84838e-06	0.114545	0.528824	0.569128	0.00595424
chr01:1936458	1	1936458	5.29821e-06	0.110909	0.528824	0.566854	0.00974629
chr01:1936664	1	1936664	5.95591e-06	0.112727	0.528824	0.566427	0.0104772
chr01:1937262	1	1937262	8.5665e-06	0.116364	0.528824	0.565104	0.013686
chr01:1939001	1	1939001	2.46551e-05	0.114545	0.528824	0.561286	0.0316309
chr01:1939794	1	1939794	8.05095e-06	0.114545	0.528824	0.565329	0.0130567
chr01:1939842	1	1939842	1.20831e-05	0.0981818	0.528824	0.563857	0.0177665
chr01:1941211	1	1941211	1.15764e-05	0.116364	0.528824	0.564012	0.0172224
chr01:1944412	1	1944412	7.17717e-05	0.116364	0.528824	0.557477	0.0722025
chr01:1944598	1	1944598	7.20583e-05	0.130909	0.528824	0.557463	0.0723214
chr01:1946096	1	1946096	6.48315e-05	0.109091	0.528824	0.557837	0.066893
chr01:1946211	1	1946211	1.38089e-05	0.110909	0.528824	0.563374	0.0197571
chr01:1946563	1	1946563	6.15649e-05	0.110909	0.528824	0.558021	0.0642716
chr01:1948486	1	1948486	1.33092e-05	0.114545	0.528824	0.563507	0.01917
chr01:1948735	1	1948735	1.26342e-05	0.107273	0.528824	0.563695	0.0183621
chr01:1948831	1	1948831	1.11515e-05	0.12	0.528824	0.564147	0.0168145
chr01:1949068	1	1949068	1.19021e-05	0.12	0.528824	0.563911	0.0176568
chr01:1949212	1	1949212	1.97458e-05	0.129091	0.528824	0.562084	0.0266388
chr01:1949625	1	1949625	2.46624e-05	0.107273	0.528824	0.561285	0.0316309
chr01:1952523	1	1952523	1.22388e-05	0.109091	0.528824	0.56381	0.0179088
chr01:2060840	1	2060840	8.9257e-05	0.0763636	0.528824	0.556706	0.0835281
chr01:41862006	1	41862006	3.26525e-05	0.0527273	0.528824	0.56028	0.0399651
chr02:8707000	2	8707000	1.81051e-06	0.0636364	0.528824	0.570798	0.00436585
chr02:8819534	2	8819534	4.44213e-05	0.0745455	0.528824	0.559181	0.0496532
chr02:21845493	2	21845493	1.92849e-05	0.287273	0.528824	0.562169	0.0261949
chr03:27435395	3	27435395	4.83469e-05	0.0672727	0.528824	0.558879	0.0532097
chr03:27985633	3	27985633	8.24635e-05	0.08	0.528824	0.556985	0.0794948
chr04:474322	4	474322	2.8927e-05	0.463636	0.528824	0.560713	0.0359544
chr04:1833475	4	1833475	1.58499e-05	0.0763636	0.528824	0.562876	0.0221844
chr04:1834514	4	1834514	1.55472e-06	0.0872727	0.528824	0.571361	0.00403908
chr04:1834629	4	1834629	1.55472e-06	0.0872727	0.528824	0.571361	0.00403908
chr04:1834713	4	1834713	2.07324e-06	0.0890909	0.528824	0.570297	0.00483636
chr04:1835527	4	1835527	8.0978e-07	0.0854545	0.528824	0.573782	0.00283353
chr04:1836495	4	1836495	3.26034e-06	0.0836364	0.528824	0.568632	0.00670652
chr04:1838304	4	1838304	3.41367e-06	0.0836364	0.528824	0.568463	0.00691368
chr04:1839613	4	1839613	1.55581e-06	0.0818182	0.528824	0.571358	0.00403908
chr04:1839903	4	1839903	2.3175e-06	0.0818182	0.528824	0.569887	0.00522508
chr04:1840232	4	1840232	1.41498e-06	0.0854545	0.528824	0.571709	0.00386674
chr04:1840646	4	1840646	2.655e-06	0.0927273	0.528824	0.569386	0.00570584
chr04:1840836	4	1840836	3.72794e-06	0.0890909	0.528824	0.56814	0.00740745
chr04:1841186	4	1841186	2.11894e-06	0.0836364	0.528824	0.570217	0.00490741
chr04:1841508	4	1841508	8.99677e-07	0.0872727	0.528824	0.57339	0.00299128
chr04:1841746	4	1841746	3.41367e-06	0.0836364	0.528824	0.568463	0.00691368
chr04:1842370	4	1842370	1.32209e-05	0.0854545	0.528824	0.563531	0.0190856
chr04:1842493	4	1842493	1.9203e-06	0.0890909	0.528824	0.57058	0.00456024
chr04:1844695	4	1844695	9.05969e-07	0.0854545	0.528824	0.573364	0.00299128
chr04:1845370	4	1845370	3.51716e-07	0.0836364	0.528824	0.5769	0.00215064
chr04:1846134	4	1846134	2.56422e-06	0.0818182	0.528824	0.569514	0.00555876
chr04:1847971	4	1847971	1.04748e-06	0.0836364	0.528824	0.572824	0.00330593
chr04:1848149	4	1848149	8.0978e-07	0.0854545	0.528824	0.573782	0.00283353
chr04:1849060	4	1849060	1.26652e-06	0.0818182	0.528824	0.57212	0.00367895
chr04:1849862	4	1849862	6.19856e-06	0.08	0.528824	0.566281	0.0107862
chr04:1850792	4	1850792	1.00472e-06	0.0818182	0.528824	0.572979	0.00320236
chr04:1851163	4	1851163	1.92654e-06	0.0763636	0.528824	0.570568	0.00456024
chr04:1853492	4	1853492	9.18674e-05	0.0872727	0.528824	0.556604	0.0848609
chr04:1853678	4	1853678	6.60549e-05	0.0854545	0.528824	0.557771	0.0678291
chr04:1854288	4	1854288	9.61393e-05	0.0818182	0.528824	0.556444	0.0876748
chr04:1854840	4	1854840	2.46003e-06	0.0781818	0.528824	0.569667	0.0054057
chr04:1855641	4	1855641	1.26652e-06	0.0818182	0.528824	0.57212	0.00367895
chr04:1856077	4	1856077	7.89271e-05	0.0872727	0.528824	0.55714	0.0770667
chr04:1856093	4	1856093	4.56306e-05	0.0854545	0.528824	0.559085	0.0507407
chr04:1861059	4	1861059	1.10396e-05	0.0854545	0.528824	0.564184	0.0167241
chr04:1861931	4	1861931	2.42991e-05	0.0890909	0.528824	0.561339	0.0315416
chr04:1866871	4	1866871	2.03755e-05	0.0836364	0.528824	0.561971	0.0272736
chr04:1866966	4	1866966	4.17164e-05	0.0818182	0.528824	0.559405	0.0476218
chr04:1867053	4	1867053	2.43929e-06	0.0836364	0.528824	0.569698	0.0054057
chr04:1868437	4	1868437	9.45221e-07	0.0818182	0.528824	0.573206	0.0030892
chr04:1870390	4	1870390	6.81782e-06	0.0872727	0.528824	0.565934	0.0114611
chr04:1871712	4	1871712	8.30608e-06	0.08	0.528824	0.565216	0.0133362
chr04:1871858	4	1871858	1.02123e-05	0.08	0.528824	0.564466	0.0157757
chr04:1872484	4	1872484	3.56209e-06	0.08	0.528824	0.568307	0.00716693
chr04:1872579	4	1872579	1.62292e-06	0.08	0.528824	0.571202	0.00411378
chr04:1873136	4	1873136	7.15573e-06	0.08	0.528824	0.565758	0.011783
chr04:1873544	4	1873544	6.28798e-07	0.0781818	0.528824	0.574725	0.00247068
chr04:1873731	4	1873731	1.38482e-06	0.0836364	0.528824	0.571789	0.00381027
chr04:1873991	4	1873991	2.46003e-06	0.0781818	0.528824	0.569667	0.0054057
chr04:1874648	4	1874648	4.63395e-05	0.0818182	0.528824	0.55903	0.0514401
chr04:1874799	4	1874799	2.69834e-05	0.08	0.528824	0.560963	0.0340647
chr04:1874915	4	1874915	7.03764e-06	0.0763636	0.528824	0.565819	0.0116782
chr04:1874939	4	1874939	7.03764e-06	0.0763636	0.528824	0.565819	0.0116782
chr04:1875389	4	1875389	5.9862e-07	0.0818182	0.528824	0.574908	0.002424
chr04:1875760	4	1875760	1.52036e-05	0.0854545	0.528824	0.563026	0.0213727
chr04:1876673	4	1876673	2.95289e-05	0.0745455	0.528824	0.56064	0.0365614
chr04:1877264	4	1877264	1.85447e-06	0.0836364	0.528824	0.570709	0.0044386
chr04:1877369	4	1877369	3.41474e-06	0.08	0.528824	0.568462	0.00691368
chr04:1877751	4	1877751	7.0916e-06	0.0872727	0.528824	0.565791	0.0117073
chr04:1877752	4	1877752	7.0916e-06	0.0872727	0.528824	0.565791	0.0117073
chr04:1879429	4	1879429	5.00635e-05	0.0836364	0.528824	0.558755	0.0548179
chr04:1880446	4	1880446	3.78331e-07	0.0781818	0.528824	0.576626	0.00215064
chr04:1881775	4	1881775	2.68218e-05	0.0854545	0.528824	0.560984	0.0339272
chr04:1881942	4	1881942	7.35968e-06	0.0818182	0.528824	0.565656	0.0120816
chr04:1881974	4	1881974	3.41474e-06	0.08	0.528824	0.568462	0.00691368
chr04:1882230	4	1882230	5.56832e-06	0.08	0.528824	0.566672	0.010108
chr04:1906407	4	1906407	9.34901e-06	0.08	0.528824	0.564786	0.0147531
chr04:1906497	4	1906497	7.71458e-05	0.210909	0.528824	0.557221	0.0756006
chr04:1906867	4	1906867	1.79933e-06	0.0836364	0.528824	0.57082	0.00436585
chr04:1910032	4	1910032	4.94498e-05	0.205455	0.528824	0.558799	0.0542382
chr04:1911560	4	1911560	3.94228e-05	0.0854545	0.528824	0.559607	0.0458159
chr04:1911750	4	1911750	1.18432e-06	0.0781818	0.528824	0.572369	0.00357988
chr04:1912908	4	1912908	3.64311e-05	0.0872727	0.528824	0.559888	0.0435173
chr04:5330870	4	5330870	5.19362e-05	0.287273	0.528824	0.558625	0.0562941
chr04:5487259	4	5487259	8.32668e-05	0.296364	0.528824	0.556951	0.0798966
chr04:5487351	4	5487351	7.41575e-05	0.292727	0.528824	0.557361	0.0733094
chr04:5487371	4	5487371	9.88151e-05	0.296364	0.528824	0.556347	0.0892303
chr04:5489201	4	5489201	6.06048e-05	0.296364	0.528824	0.558076	0.0634469
chr04:5492550	4	5492550	2.92521e-05	0.307273	0.528824	0.560673	0.0362884
chr04:5492722	4	5492722	5.12663e-05	0.298182	0.528824	0.558671	0.0557556
chr04:5493646	4	5493646	9.93484e-05	0.296364	0.528824	0.556328	0.0894609
chr04:5493714	4	5493714	3.57782e-05	0.294545	0.528824	0.559953	0.0428168
chr04:5493782	4	5493782	2.26586e-05	0.298182	0.528824	0.56159	0.0297725
chr04:5493865	4	5493865	8.86546e-05	0.298182	0.528824	0.55673	0.0832487
chr04:5493979	4	5493979	8.71764e-05	0.292727	0.528824	0.556789	0.0827515
chr04:5495010	4	5495010	5.69361e-05	0.292727	0.528824	0.558298	0.0602924
chr04:5500226	4	5500226	9.02148e-05	0.303636	0.528824	0.556668	0.0841797
chr04:5500397	4	5500397	8.12123e-05	0.303636	0.528824	0.557039	0.0786283
chr04:5501509	4	5501509	3.56058e-05	0.296364	0.528824	0.55997	0.0426899
chr04:5502170	4	5502170	9.97368e-05	0.292727	0.528824	0.556314	0.0896853
chr04:5503041	4	5503041	5.83658e-05	0.298182	0.528824	0.55821	0.0616037
chr04:5519599	4	5519599	7.03207e-05	0.305455	0.528824	0.557549	0.0711877
chr04:5519817	4	5519817	9.7358e-05	0.3	0.528824	0.556399	0.088038
chr04:5520374	4	5520374	9.61359e-05	0.301818	0.528824	0.556444	0.0876748
chr04:5574668	4	5574668	8.86999e-05	0.292727	0.528824	0.556728	0.0832487
chr04:5800074	4	5800074	6.66606e-05	0.287273	0.528824	0.557738	0.068339
chr04:5801397	4	5801397	9.92538e-05	0.281818	0.528824	0.556331	0.0894609
chr04:19841202	4	19841202	1.91425e-05	0.0690909	0.528824	0.562196	0.0260872
chr05:17629242	5	17629242	9.43439e-05	0.0654545	0.528824	0.55651	0.0866512
chr06:18070061	6	18070061	3.53715e-05	0.121818	0.528824	0.559994	0.0424882
chr06:18070148	6	18070148	3.82719e-05	0.116364	0.528824	0.559712	0.0452238
chr06:18071956	6	18071956	5.24816e-05	0.116364	0.528824	0.558588	0.0566943
chr06:18072225	6	18072225	7.42384e-05	0.118182	0.528824	0.557357	0.0733094
chr06:18134760	6	18134760	9.06683e-05	0.12	0.528824	0.55665	0.0842366
chr06:18216309	6	18216309	3.9119e-05	0.121818	0.528824	0.559634	0.0457082
chr06:18925033	6	18925033	4.78937e-05	0.112727	0.528824	0.558913	0.0528012
chr06:19329090	6	19329090	4.16516e-05	0.150909	0.528824	0.559411	0.0476218
chr06:19330842	6	19330842	4.50664e-05	0.154545	0.528824	0.55913	0.0502
chr06:19363679	6	19363679	8.77845e-05	0.121818	0.528824	0.556764	0.0827515
chr06:19515120	6	19515120	9.64254e-05	0.103636	0.528824	0.556433	0.0876873
chr07:18985569	7	18985569	8.06819e-05	0.0581818	0.528824	0.557063	0.0782324
chr07:23325562	7	23325562	6.75823e-05	0.141818	0.528824	0.55769	0.0689576
chr07:23325658	7	23325658	9.06166e-05	0.134545	0.528824	0.556652	0.0842366
chr07:23326383	7	23326383	9.50919e-05	0.132727	0.528824	0.556482	0.0870897
chr07:23326509	7	23326509	7.45829e-05	0.127273	0.528824	0.557341	0.0733629
chr07:23342119	7	23342119	9.00058e-05	0.132727	0.528824	0.556676	0.0841065
chr07:23350026	7	23350026	5.68365e-05	0.129091	0.528824	0.558304	0.0602861
chr07:23356876	7	23356876	8.30176e-05	0.129091	0.528824	0.556962	0.0797763
chr07:23426061	7	23426061	9.63067e-05	0.127273	0.528824	0.556437	0.0876873
chr07:23428468	7	23428468	7.26687e-05	0.130909	0.528824	0.557433	0.0725381
chr07:23433641	7	23433641	7.39617e-05	0.0963636	0.528824	0.55737	0.0733094
chr07:23433748	7	23433748	6.77061e-05	0.0945455	0.528824	0.557683	0.0689746
chr07:23433761	7	23433761	3.2846e-05	0.0927273	0.528824	0.560259	0.0399765
chr07:23435994	7	23435994	9.34504e-05	0.0945455	0.528824	0.556544	0.0860761
chr07:23439168	7	23439168	7.16502e-05	0.132727	0.528824	0.557483	0.072193
chr07:23440980	7	23440980	7.92166e-05	0.129091	0.528824	0.557127	0.0770667
chr07:23443803	7	23443803	9.41854e-05	0.125455	0.528824	0.556516	0.0866292
chr07:23444547	7	23444547	3.391e-05	0.130909	0.528824	0.560145	0.0409859
chr07:28822526	7	28822526	8.60347e-05	0.08	0.528824	0.556836	0.0821849
chr07:29455433	7	29455433	4.24206e-06	0.196364	0.528824	0.567667	0.0082764
chr07:29492295	7	29492295	2.66098e-06	0.296364	0.528824	0.569378	0.00570584
chr07:29492314	7	29492314	1.65184e-06	0.3	0.528824	0.571137	0.00417068
chr07:29492387	7	29492387	6.55146e-07	0.252727	0.528824	0.574572	0.00248123
chr07:29492591	7	29492591	3.72311e-06	0.290909	0.528824	0.568145	0.00740745
chr07:29492677	7	29492677	1.14867e-07	0.287273	0.528824	0.581124	0.00205776
chr07:29492757	7	29492757	1.26246e-07	0.281818	0.528824	0.580765	0.00205776
chr07:29493432	7	29493432	6.53631e-07	0.250909	0.528824	0.57458	0.00248123
chr07:29493491	7	29493491	1.25447e-06	0.249091	0.528824	0.572155	0.00367895
chr07:29493530	7	29493530	1.7934e-06	0.28	0.528824	0.570833	0.00436585
chr07:29493667	7	29493667	2.20514e-05	0.270909	0.528824	0.561687	0.0290934
chr07:29493826	7	29493826	2.61077e-06	0.28	0.528824	0.569448	0.00564068
chr07:29493874	7	29493874	7.14708e-08	0.249091	0.528824	0.582928	0.00205776
chr07:29493906	7	29493906	9.83144e-08	0.250909	0.528824	0.581715	0.00205776
chr07:29494418	7	29494418	5.30832e-07	0.245455	0.528824	0.575358	0.00235705
chr07:29494739	7	29494739	3.95566e-07	0.245455	0.528824	0.576459	0.00215064
chr07:29494799	7	29494799	4.59604e-07	0.283636	0.528824	0.575897	0.00225887
chr07:29494833	7	29494833	1.90314e-06	0.283636	0.528824	0.570613	0.00453823
chr07:29494856	7	29494856	1.79969e-06	0.28	0.528824	0.57082	0.00436585
chr07:29496191	7	29496191	1.3766e-06	0.285455	0.528824	0.571811	0.00381027
chr07:29496600	7	29496600	5.79208e-07	0.243636	0.528824	0.575032	0.0024109
chr07:29497007	7	29497007	1.14127e-07	0.252727	0.528824	0.581148	0.00205776
chr07:29497175	7	29497175	7.0376e-08	0.287273	0.528824	0.582987	0.00205776
chr07:29497294	7	29497294	6.76689e-06	0.283636	0.528824	0.565961	0.0114052
chr07:29497414	7	29497414	6.10495e-07	0.243636	0.528824	0.574835	0.00244138
chr07:29498924	7	29498924	7.49547e-08	0.285455	0.528824	0.582747	0.00205776
chr07:29499791	7	29499791	9.72198e-07	0.243636	0.528824	0.573102	0.00314999
chr07:29500027	7	29500027	2.98562e-07	0.238182	0.528824	0.577515	0.00205776
chr07:29500047	7	29500047	2.98562e-07	0.238182	0.528824	0.577515	0.00205776
chr07:29500048	7	29500048	2.98562e-07	0.238182	0.528824	0.577515	0.00205776
chr07:29500088	7	29500088	3.73916e-06	0.281818	0.528824	0.568129	0.00740745
chr07:29500414	7	29500414	1.35831e-07	0.249091	0.528824	0.580488	0.00205776
chr07:29500483	7	29500483	1.76448e-07	0.249091	0.528824	0.579498	0.00205776
chr07:29500877	7	29500877	1.67806e-07	0.250909	0.528824	0.579688	0.00205776
chr07:29501511	7	29501511	5.16519e-07	0.245455	0.528824	0.57546	0.00233633
chr07:29501796	7	29501796	6.40775e-07	0.287273	0.528824	0.574654	0.00248123
chr07:29502574	7	29502574	2.6069e-07	0.281818	0.528824	0.578026	0.00205776
chr07:29502852	7	29502852	6.03767e-07	0.287273	0.528824	0.574876	0.00242956
chr07:29504050	7	29504050	3.54645e-06	0.287273	0.528824	0.568323	0.00715783
chr07:29505521	7	29505521	1.06264e-06	0.283636	0.528824	0.572771	0.00332121
chr07:29505733	7	29505733	8.5189e-08	0.289091	0.528824	0.582259	0.00205776
chr07:29505737	7	29505737	3.24257e-08	0.258182	0.528824	0.585951	0.00205776
chr07:29506054	7	29506054	7.25755e-08	0.247273	0.528824	0.58287	0.00205776
chr07:29507290	7	29507290	5.22538e-07	0.256364	0.528824	0.575416	0.00233633
chr07:29507454	7	29507454	5.66224e-07	0.247273	0.528824	0.575116	0.00240211
chr07:29507560	7	29507560	3.39881e-05	0.318182	0.528824	0.560137	0.0409859
chr07:29507719	7	29507719	4.77646e-07	0.28	0.528824	0.575753	0.00229499
chr07:29507928	7	29507928	2.93711e-07	0.281818	0.528824	0.577577	0.00205776
chr07:29507945	7	29507945	2.93711e-07	0.281818	0.528824	0.577577	0.00205776
chr07:29507966	7	29507966	4.12544e-07	0.241818	0.528824	0.576301	0.00215064
chr07:29508871	7	29508871	2.10763e-07	0.278182	0.528824	0.578827	0.00205776
chr07:29509050	7	29509050	3.12724e-07	0.243636	0.528824	0.577341	0.00205776
chr07:29509115	7	29509115	1.28326e-07	0.245455	0.528824	0.580703	0.00205776
chr07:29509754	7	29509754	8.83968e-07	0.243636	0.528824	0.573455	0.00297976
chr07:29509925	7	29509925	8.25888e-07	0.278182	0.528824	0.573708	0.00285882
chr07:29510648	7	29510648	2.24612e-07	0.243636	0.528824	0.578587	0.00205776
chr07:29511344	7	29511344	1.21005e-07	0.245455	0.528824	0.580926	0.00205776
chr07:29511520	7	29511520	1.45019e-07	0.247273	0.528824	0.58024	0.00205776
chr07:29511522	7	29511522	1.45019e-07	0.247273	0.528824	0.58024	0.00205776
chr07:29511957	7	29511957	1.47683e-05	0.274545	0.528824	0.563131	0.0208518
chr07:29511970	7	29511970	5.57333e-06	0.247273	0.528824	0.566669	0.010108
chr07:29512301	7	29512301	8.83549e-07	0.245455	0.528824	0.573457	0.00297976
chr07:29512458	7	29512458	7.96649e-07	0.274545	0.528824	0.573843	0.00281822
chr07:29513094	7	29513094	9.73607e-07	0.285455	0.528824	0.573096	0.00314999
chr07:29513549	7	29513549	6.03669e-06	0.281818	0.528824	0.566378	0.0105904
chr07:29513610	7	29513610	1.72761e-06	0.281818	0.528824	0.570971	0.00428316
chr07:29513926	7	29513926	7.14924e-07	0.290909	0.528824	0.574246	0.00264539
chr07:29514391	7	29514391	5.75652e-07	0.258182	0.528824	0.575055	0.0024109
chr07:29515850	7	29515850	2.83636e-07	0.289091	0.528824	0.577708	0.00205776
chr07:29517349	7	29517349	4.53532e-07	0.283636	0.528824	0.575947	0.00225887
chr07:29519991	7	29519991	1.13039e-06	0.274545	0.528824	0.572542	0.00346567
chr07:29520179	7	29520179	1.07834e-06	0.28	0.528824	0.572717	0.00335402
chr07:29520499	7	29520499	1.32091e-05	0.296364	0.528824	0.563534	0.0190856
chr07:29520793	7	29520793	6.15196e-07	0.285455	0.528824	0.574806	0.00244499
chr07:29521393	7	29521393	1.8477e-05	0.3	0.528824	0.562323	0.0254193
chr07:29522568	7	29522568	2.56045e-06	0.283636	0.528824	0.56952	0.00555876
chr07:29522860	7	29522860	5.88891e-07	0.283636	0.528824	0.57497	0.002424
chr07:29523561	7	29523561	1.3372e-06	0.283636	0.528824	0.571919	0.00379272
chr07:29524311	7	29524311	5.60105e-06	0.281818	0.528824	0.566651	0.0101297
chr07:29524865	7	29524865	1.60371e-07	0.245455	0.528824	0.579859	0.00205776
chr07:29525567	7	29525567	1.36937e-06	0.289091	0.528824	0.571831	0.00381027
chr07:29526482	7	29526482	1.48352e-06	0.287273	0.528824	0.571534	0.0039469
chr07:29527042	7	29527042	2.74836e-08	0.28	0.528824	0.586587	0.00205776
chr07:29527291	7	29527291	5.17789e-07	0.247273	0.528824	0.575451	0.00233633
chr07:29527314	7	29527314	5.17789e-07	0.247273	0.528824	0.575451	0.00233633
chr07:29527855	7	29527855	3.61586e-07	0.28	0.528824	0.576796	0.00215064
chr07:29528200	7	29528200	1.75526e-06	0.287273	0.528824	0.570912	0.00431339
chr07:29528430	7	29528430	5.67097e-07	0.283636	0.528824	0.575111	0.00240211
chr07:29528566	7	29528566	1.38437e-06	0.247273	0.528824	0.57179	0.00381027
chr07:29528932	7	29528932	3.35632e-07	0.285455	0.528824	0.577076	0.00211857
chr07:29530177	7	29530177	1.6661e-07	0.283636	0.528824	0.579715	0.00205776
chr07:29530228	7	29530228	1.56387e-06	0.289091	0.528824	0.571339	0.00404372
chr07:29531254	7	29531254	2.40745e-07	0.254545	0.528824	0.578326	0.00205776
chr07:29531781	7	29531781	1.5278e-06	0.287273	0.528824	0.571425	0.00401494
chr07:29531807	7	29531807	8.17989e-07	0.285455	0.528824	0.573744	0.00284678
chr07:29533001	7	29533001	1.05563e-06	0.270909	0.528824	0.572796	0.0033154
chr07:29534173	7	29534173	7.44022e-07	0.290909	0.528824	0.574097	0.00272177
chr07:29534244	7	29534244	2.80669e-07	0.249091	0.528824	0.577748	0.00205776
chr07:29534298	7	29534298	1.27288e-06	0.241818	0.528824	0.572101	0.00367895
chr07:29534300	7	29534300	1.27288e-06	0.241818	0.528824	0.572101	0.00367895
chr07:29534428	7	29534428	3.99059e-07	0.287273	0.528824	0.576426	0.00215064
chr07:29534741	7	29534741	3.28749e-07	0.28	0.528824	0.577153	0.00209566
chr07:29534753	7	29534753	3.85677e-07	0.283636	0.528824	0.576554	0.00215064
chr07:29534850	7	29534850	4.72988e-07	0.243636	0.528824	0.575789	0.00229499
chr07:29535080	7	29535080	2.99463e-07	0.243636	0.528824	0.577504	0.00205776
chr07:29535772	7	29535772	2.15943e-07	0.238182	0.528824	0.578736	0.00205776
chr07:29536010	7	29536010	2.26253e-06	0.28	0.528824	0.569975	0.00514738
chr07:29536501	7	29536501	6.29334e-07	0.247273	0.528824	0.574722	0.00247068
chr07:29536607	7	29536607	1.44349e-06	0.28	0.528824	0.571635	0.00387241
chr07:29536848	7	29536848	1.46761e-06	0.241818	0.528824	0.571574	0.00392077
chr07:29536959	7	29536959	1.29483e-07	0.247273	0.528824	0.580669	0.00205776
chr07:29537317	7	29537317	5.44737e-07	0.285455	0.528824	0.575261	0.002381
chr07:29537773	7	29537773	7.89533e-07	0.285455	0.528824	0.573876	0.00280847
chr07:29537954	7	29537954	1.21457e-07	0.283636	0.528824	0.580912	0.00205776
chr07:29538786	7	29538786	1.20351e-05	0.283636	0.528824	0.563871	0.0177665
chr07:29538896	7	29538896	2.32392e-06	0.243636	0.528824	0.569877	0.00522508
chr07:29539457	7	29539457	6.90445e-08	0.289091	0.528824	0.58306	0.00205776
chr07:29540474	7	29540474	2.96143e-07	0.241818	0.528824	0.577546	0.00205776
chr07:29540583	7	29540583	2.28726e-07	0.243636	0.528824	0.578519	0.00205776
chr07:29541898	7	29541898	2.17319e-07	0.278182	0.528824	0.578712	0.00205776
chr07:29542070	7	29542070	1.13639e-05	0.243636	0.528824	0.564079	0.0170549
chr07:29542117	7	29542117	4.60539e-06	0.276364	0.528824	0.567366	0.00880501
chr07:29542968	7	29542968	3.63611e-06	0.289091	0.528824	0.568231	0.00729307
chr07:29543061	7	29543061	1.21649e-05	0.294545	0.528824	0.563832	0.0178412
chr07:29543535	7	29543535	4.94982e-07	0.241818	0.528824	0.575619	0.00230935
chr07:29544086	7	29544086	2.17239e-06	0.243636	0.528824	0.570125	0.00499527
chr07:29544320	7	29544320	3.19606e-07	0.249091	0.528824	0.577259	0.00205776
chr07:29544427	7	29544427	2.92371e-07	0.281818	0.528824	0.577594	0.00205776
chr07:29544617	7	29544617	9.04096e-07	0.287273	0.528824	0.573372	0.00299128
chr07:29545142	7	29545142	4.41104e-07	0.256364	0.528824	0.576051	0.00224219
chr07:29545925	7	29545925	1.41228e-07	0.281818	0.528824	0.580341	0.00205776
chr07:29546943	7	29546943	1.38467e-06	0.283636	0.528824	0.571789	0.00381027
chr07:29547133	7	29547133	1.96154e-06	0.243636	0.528824	0.570502	0.00462609
chr07:29547444	7	29547444	2.05996e-07	0.249091	0.528824	0.578913	0.00205776
chr07:29548068	7	29548068	1.19977e-05	0.250909	0.528824	0.563882	0.0177577
chr07:29548083	7	29548083	9.79627e-06	0.281818	0.528824	0.564617	0.0153461
chr07:29548409	7	29548409	4.07701e-07	0.247273	0.528824	0.576346	0.00215064
chr07:29548803	7	29548803	7.0465e-07	0.281818	0.528824	0.5743	0.00262244
chr07:29550976	7	29550976	4.63868e-06	0.285455	0.528824	0.56734	0.00881882
chr07:29551206	7	29551206	2.85068e-07	0.247273	0.528824	0.577689	0.00205776
chr07:29551245	7	29551245	2.14716e-07	0.247273	0.528824	0.578757	0.00205776
chr07:29558256	7	29558256	1.81893e-07	0.28	0.528824	0.579383	0.00205776
chr07:29559071	7	29559071	5.91728e-07	0.243636	0.528824	0.574952	0.002424
chr07:29559285	7	29559285	8.24765e-06	0.278182	0.528824	0.565241	0.013336
chr07:29559370	7	29559370	4.84391e-06	0.283636	0.528824	0.567181	0.00903974
chr07:29561395	7	29561395	4.81768e-07	0.28	0.528824	0.57572	0.00229765
chr07:29562403	7	29562403	6.47912e-07	0.245455	0.528824	0.574613	0.00248123
chr07:29562493	7	29562493	2.05813e-06	0.245455	0.528824	0.570324	0.00481858
chr07:29562647	7	29562647	3.6084e-07	0.247273	0.528824	0.576804	0.00215064
chr07:29562861	7	29562861	1.06562e-05	0.245455	0.528824	0.564312	0.0162581
chr07:29563097	7	29563097	4.09748e-07	0.283636	0.528824	0.576327	0.00215064
chr07:29563221	7	29563221	9.48903e-08	0.287273	0.528824	0.581849	0.00205776
chr07:29571460	7	29571460	1.58296e-06	0.28	0.528824	0.571294	0.00404433
chr07:29573331	7	29573331	2.35943e-07	0.250909	0.528824	0.578402	0.00205776
chr07:29573441	7	29573441	1.43894e-06	0.28	0.528824	0.571647	0.00387241
chr07:29573493	7	29573493	3.1551e-07	0.250909	0.528824	0.577308	0.00205776
chr07:29573702	7	29573702	1.32779e-07	0.285455	0.528824	0.580574	0.00205776
chr07:29573796	7	29573796	9.29077e-07	0.247273	0.528824	0.57327	0.00305193
chr07:29575819	7	29575819	8.22783e-08	0.249091	0.528824	0.582392	0.00205776
chr07:29577123	7	29577123	1.08608e-05	0.290909	0.528824	0.564243	0.016492
chr07:29578245	7	29578245	4.57162e-07	0.28	0.528824	0.575917	0.00225887
chr07:29579077	7	29579077	2.90708e-07	0.287273	0.528824	0.577616	0.00205776
chr07:29582306	7	29582306	6.81266e-07	0.278182	0.528824	0.574426	0.00256507
chr07:29582846	7	29582846	3.12581e-07	0.243636	0.528824	0.577343	0.00205776
chr07:29582943	7	29582943	7.72933e-07	0.290909	0.528824	0.573955	0.0027647
chr07:29584084	7	29584084	1.42824e-06	0.281818	0.528824	0.571675	0.00386674
chr07:29584120	7	29584120	1.42937e-06	0.283636	0.528824	0.571672	0.00386674
chr07:29584156	7	29584156	7.38522e-07	0.24	0.528824	0.574125	0.00271709
chr07:29587755	7	29587755	4.4228e-07	0.245455	0.528824	0.576041	0.00224219
chr07:29591952	7	29591952	1.3253e-06	0.243636	0.528824	0.571952	0.00379272
chr07:29592148	7	29592148	1.67651e-06	0.243636	0.528824	0.571082	0.00421643
chr07:29592238	7	29592238	1.95323e-07	0.245455	0.528824	0.579114	0.00205776
chr07:29592471	7	29592471	1.58145e-06	0.28	0.528824	0.571298	0.00404433
chr07:29594089	7	29594089	7.9438e-08	0.243636	0.528824	0.582526	0.00205776
chr07:29594394	7	29594394	1.80806e-06	0.283636	0.528824	0.570803	0.00436585
chr07:29596226	7	29596226	7.64364e-07	0.281818	0.528824	0.573997	0.00274932
chr07:29596399	7	29596399	1.68722e-06	0.281818	0.528824	0.571058	0.00422687
chr07:29597072	7	29597072	4.1287e-07	0.24	0.528824	0.576298	0.00215064
chr07:29610221	7	29610221	6.2958e-08	0.28	0.528824	0.583412	0.00205776
chr07:29612362	7	29612362	6.80528e-08	0.243636	0.528824	0.583115	0.00205776
chr07:29614616	7	29614616	3.36063e-06	0.283636	0.528824	0.56852	0.00689079
chr07:29614781	7	29614781	1.84437e-07	0.241818	0.528824	0.579331	0.00205776
chr07:29617124	7	29617124	3.02378e-06	0.241818	0.528824	0.568908	0.00625992
chr07:29617279	7	29617279	1.24332e-07	0.285455	0.528824	0.580823	0.00205776
chr07:29617305	7	29617305	1.00248e-07	0.285455	0.528824	0.581641	0.00205776
chr07:29618207	7	29618207	3.729e-07	0.28	0.528824	0.57668	0.00215064
chr07:29618686	7	29618686	1.50589e-06	0.241818	0.528824	0.571479	0.00398994
chr07:29618751	7	29618751	5.38554e-07	0.281818	0.528824	0.575304	0.00237496
chr07:29619062	7	29619062	2.27542e-07	0.245455	0.528824	0.578538	0.00205776
chr07:29619908	7	29619908	3.5806e-07	0.241818	0.528824	0.576833	0.00215064
chr07:29620391	7	29620391	2.6538e-07	0.241818	0.528824	0.577959	0.00205776
chr07:29621540	7	29621540	2.11374e-07	0.245455	0.528824	0.578816	0.00205776
chr07:29621769	7	29621769	2.8178e-06	0.285455	0.528824	0.569168	0.0059095
chr07:29623011	7	29623011	5.63632e-07	0.245455	0.528824	0.575133	0.00240211
chr07:29624205	7	29624205	5.17523e-07	0.28	0.528824	0.575453	0.00233633
chr07:29625335	7	29625335	1.23353e-05	0.296364	0.528824	0.563782	0.018009
chr07:29626092	7	29626092	5.47321e-07	0.285455	0.528824	0.575243	0.002381
chr07:29626599	7	29626599	1.52252e-06	0.283636	0.528824	0.571438	0.00401494
chr07:29626989	7	29626989	5.33436e-06	0.245455	0.528824	0.566829	0.00978484
chr07:29627021	7	29627021	2.68504e-07	0.28	0.528824	0.577915	0.00205776
chr07:29627049	7	29627049	1.57348e-06	0.247273	0.528824	0.571316	0.00404433
chr07:29627240	7	29627240	4.48417e-07	0.281818	0.528824	0.575989	0.00225554
chr07:29631289	7	29631289	9.9477e-07	0.252727	0.528824	0.573016	0.00318644
chr07:29634456	7	29634456	5.73474e-06	0.245455	0.528824	0.566565	0.0102653
chr07:29635982	7	29635982	3.6979e-06	0.28	0.528824	0.56817	0.00739398
chr07:29636374	7	29636374	1.11357e-06	0.285455	0.528824	0.572597	0.00343043
chr07:29638146	7	29638146	1.25712e-06	0.281818	0.528824	0.572147	0.00367895
chr07:29638351	7	29638351	8.7136e-07	0.245455	0.528824	0.573509	0.00296834
chr07:29639663	7	29639663	7.57806e-07	0.245455	0.528824	0.574029	0.00274807
chr07:29639714	7	29639714	4.77645e-07	0.254545	0.528824	0.575753	0.00229499
chr07:29639878	7	29639878	2.14735e-06	0.289091	0.528824	0.570168	0.00495539
chr07:29639995	7	29639995	4.3674e-07	0.254545	0.528824	0.576088	0.00224219
chr07:29655731	7	29655731	1.29626e-07	0.250909	0.528824	0.580665	0.00205776
chr07:29656183	7	29656183	2.98958e-07	0.289091	0.528824	0.57751	0.00205776
chr07:29656905	7	29656905	9.10179e-08	0.285455	0.528824	0.582008	0.00205776
chr07:29659761	7	29659761	2.48314e-07	0.285455	0.528824	0.578209	0.00205776
chr07:29661480	7	29661480	4.21412e-06	0.283636	0.528824	0.567691	0.00824688
chr07:29661992	7	29661992	3.54044e-07	0.243636	0.528824	0.576875	0.00215064
chr07:29662706	7	29662706	6.95708e-08	0.250909	0.528824	0.583031	0.00205776
chr07:29662918	7	29662918	1.23397e-07	0.245455	0.528824	0.580852	0.00205776
chr07:29663621	7	29663621	6.48311e-07	0.247273	0.528824	0.574611	0.00248123
chr07:29664013	7	29664013	5.57001e-07	0.278182	0.528824	0.575178	0.00240211
chr07:29664240	7	29664240	1.37613e-06	0.281818	0.528824	0.571812	0.00381027
chr07:29665429	7	29665429	2.32077e-07	0.243636	0.528824	0.578464	0.00205776
chr07:29665651	7	29665651	1.97885e-06	0.236364	0.528824	0.570469	0.00464986
chr07:29668517	7	29668517	2.88397e-07	0.247273	0.528824	0.577646	0.00205776
chr07:29668892	7	29668892	2.09361e-06	0.287273	0.528824	0.570261	0.00486626
chr07:29669604	7	29669604	9.82456e-07	0.292727	0.528824	0.573063	0.00316273
chr07:29671811	7	29671811	3.16073e-07	0.283636	0.528824	0.577301	0.00205776
chr07:29671902	7	29671902	9.42824e-08	0.249091	0.528824	0.581874	0.00205776
chr07:29671948	7	29671948	2.99599e-07	0.250909	0.528824	0.577502	0.00205776
chr07:29672511	7	29672511	3.1661e-07	0.283636	0.528824	0.577295	0.00205776
chr08:3773752	8	3773752	4.8738e-05	0.0672727	0.528824	0.558851	0.0535487
chr08:3775995	8	3775995	9.70743e-05	0.0654545	0.528824	0.556409	0.0880227
chr08:5427477	8	5427477	7.8336e-05	0.0581818	0.528824	0.557167	0.0766503
chr08:5432138	8	5432138	6.56414e-05	0.0563636	0.528824	0.557793	0.0675122
chr08:5432150	8	5432150	6.56414e-05	0.0563636	0.528824	0.557793	0.0675122
chr08:5439522	8	5439522	8.5577e-05	0.0581818	0.528824	0.556854	0.0818693
chr09:8691793	9	8691793	8.24777e-05	0.261818	0.528824	0.556985	0.0794948
chr09:8960858	9	8960858	8.17685e-05	0.0654545	0.528824	0.557015	0.079048
chr09:8972727	9	8972727	9.72043e-05	0.0636364	0.528824	0.556405	0.0880227
chr09:8986663	9	8986663	3.03815e-05	0.0618182	0.528824	0.560538	0.0374729
chr09:8988463	9	8988463	3.98718e-05	0.0636364	0.528824	0.559566	0.04611
chr09:8994288	9	8994288	9.55658e-05	0.0727273	0.528824	0.556465	0.0873994
chr09:9070696	9	9070696	8.72208e-05	0.0636364	0.528824	0.556787	0.0827515
chr10:18599102	10	18599102	9.45804e-05	0.08	0.528824	0.556501	0.0867447
chr10:18629106	10	18629106	6.35885e-05	0.0727273	0.528824	0.557906	0.0659701
chr10:18636313	10	18636313	7.92403e-05	0.0745455	0.528824	0.557126	0.0770667
chr10:18854153	10	18854153	6.67637e-05	0.0963636	0.528824	0.557733	0.068339
chr10:18972798	10	18972798	8.73226e-05	0.101818	0.528824	0.556783	0.0827515
chr10:18974138	10	18974138	2.40205e-05	0.1	0.528824	0.56138	0.0313064
chr10:18974271	10	18974271	7.21146e-05	0.101818	0.528824	0.55746	0.0723214
chr10:19009843	10	19009843	1.22649e-06	0.103636	0.528824	0.572239	0.00367895
chr10:19049108	10	19049108	7.35407e-05	0.112727	0.528824	0.557391	0.0730687
chr10:19050645	10	19050645	2.66752e-06	0.107273	0.528824	0.569369	0.00570584
chr10:19050924	10	19050924	4.51152e-06	0.105455	0.528824	0.567441	0.00867076
chr10:19050979	10	19050979	4.39199e-05	0.110909	0.528824	0.559222	0.0496095
chr10:19051363	10	19051363	1.10871e-05	0.107273	0.528824	0.564168	0.0167566
chr10:19052107	10	19052107	2.01219e-05	0.103636	0.528824	0.562016	0.0270465
chr10:19052116	10	19052116	1.95891e-05	0.105455	0.528824	0.562113	0.0265521
chr10:19052626	10	19052626	5.77574e-06	0.101818	0.528824	0.566539	0.0102725
chr10:19052822	10	19052822	2.45656e-06	0.107273	0.528824	0.569672	0.0054057
chr10:19053784	10	19053784	3.66339e-07	0.0963636	0.528824	0.576747	0.00215064
chr10:19054551	10	19054551	1.03689e-05	0.105455	0.528824	0.564411	0.0159711
chr10:19055069	10	19055069	1.42245e-06	0.103636	0.528824	0.57169	0.00386674
chr10:19055327	10	19055327	2.51622e-07	0.107273	0.528824	0.578159	0.00205776
chr10:19055459	10	19055459	4.29718e-06	0.105455	0.528824	0.567619	0.00835862
chr10:19055549	10	19055549	1.44209e-05	0.105455	0.528824	0.563217	0.0204511
chr10:19057121	10	19057121	3.09205e-05	0.105455	0.528824	0.560475	0.0380648
chr10:19057844	10	19057844	1.91651e-05	0.109091	0.528824	0.562192	0.0260872
chr10:19058265	10	19058265	1.71758e-05	0.109091	0.528824	0.562586	0.023833
chr10:19058845	10	19058845	2.79655e-06	0.107273	0.528824	0.569195	0.00588409
chr10:19059530	10	19059530	6.34839e-06	0.103636	0.528824	0.566194	0.0109875
chr10:19061641	10	19061641	1.45086e-05	0.110909	0.528824	0.563195	0.0205301
chr10:19064224	10	19064224	4.75331e-06	0.105455	0.528824	0.56725	0.00894724
chr10:19064268	10	19064268	1.1396e-05	0.112727	0.528824	0.564069	0.0170633
chr10:19066369	10	19066369	2.44459e-05	0.109091	0.528824	0.561317	0.0315416
chr10:19067101	10	19067101	2.64975e-05	0.109091	0.528824	0.561028	0.033583
chr10:19067748	10	19067748	2.41114e-05	0.105455	0.528824	0.561366	0.0313614
chr10:19068294	10	19068294	2.33566e-05	0.114545	0.528824	0.561481	0.0305649
chr10:19068363	10	19068363	4.76681e-06	0.105455	0.528824	0.56724	0.00894724
chr10:19068485	10	19068485	8.55398e-06	0.101818	0.528824	0.565109	0.013686
chr10:19068923	10	19068923	3.92486e-05	0.109091	0.528824	0.559623	0.0457082
chr10:19069335	10	19069335	8.54223e-07	0.1	0.528824	0.573583	0.00293559
chr10:19069497	10	19069497	2.27629e-06	0.105455	0.528824	0.569953	0.00516046
chr10:19069533	10	19069533	1.60094e-06	0.105455	0.528824	0.571252	0.00407411
chr10:19070005	10	19070005	7.40781e-05	0.114545	0.528824	0.557365	0.0733094
chr10:19075213	10	19075213	5.07057e-06	0.105455	0.528824	0.567014	0.00940819
chr10:19075675	10	19075675	4.50858e-06	0.107273	0.528824	0.567444	0.00867076
chr10:19075794	10	19075794	5.43704e-05	0.112727	0.528824	0.558462	0.0583856
chr10:19076769	10	19076769	1.00798e-05	0.105455	0.528824	0.564513	0.0156381
chr10:19077023	10	19077023	2.72359e-06	0.107273	0.528824	0.569293	0.00580649
chr10:19077414	10	19077414	5.03105e-05	0.112727	0.528824	0.558738	0.0549016
chr10:19077450	10	19077450	1.97772e-05	0.109091	0.528824	0.562079	0.0266388
chr10:19078909	10	19078909	1.3306e-06	0.1	0.528824	0.571937	0.00379272
chr10:19079267	10	19079267	6.66691e-06	0.114545	0.528824	0.566016	0.0113626
chr10:19080618	10	19080618	3.72913e-05	0.107273	0.528824	0.559805	0.0444623
chr10:19081993	10	19081993	6.58306e-06	0.107273	0.528824	0.566062	0.0112725
chr10:19083594	10	19083594	6.49214e-07	0.101818	0.528824	0.574606	0.00248123
chr10:19083792	10	19083792	7.14534e-05	0.112727	0.528824	0.557492	0.0721076
chr10:19086118	10	19086118	1.02176e-05	0.110909	0.528824	0.564464	0.0157757
chr10:19086367	10	19086367	1.85945e-05	0.105455	0.528824	0.562301	0.0254721
chr10:19086368	10	19086368	1.85945e-05	0.105455	0.528824	0.562301	0.0254721
chr10:19087272	10	19087272	4.78045e-06	0.110909	0.528824	0.56723	0.00894724
chr10:19091018	10	19091018	1.50571e-05	0.114545	0.528824	0.563061	0.0212131
chr10:19091363	10	19091363	6.94703e-06	0.107273	0.528824	0.565866	0.0116176
chr10:19092021	10	19092021	4.89931e-06	0.109091	0.528824	0.56714	0.0091167
chr10:19094603	10	19094603	5.75573e-06	0.105455	0.528824	0.566551	0.0102653
chr10:19095096	10	19095096	9.18278e-05	0.110909	0.528824	0.556605	0.0848609
chr10:19095496	10	19095496	3.16408e-05	0.112727	0.528824	0.560392	0.0388772
chr10:19095772	10	19095772	7.41631e-06	0.109091	0.528824	0.565628	0.0121191
chr10:19095774	10	19095774	4.72468e-06	0.103636	0.528824	0.567272	0.00894688
chr10:19095829	10	19095829	1.06162e-05	0.107273	0.528824	0.564325	0.0162355
chr10:19096059	10	19096059	1.18305e-06	0.110909	0.528824	0.572373	0.00357988
chr10:19099033	10	19099033	9.10025e-06	0.105455	0.528824	0.564884	0.014467
chr10:19100929	10	19100929	2.22211e-06	0.0945455	0.528824	0.570042	0.00509141
chr10:19106818	10	19106818	2.09316e-05	0.107273	0.528824	0.561875	0.0279598
chr10:19107543	10	19107543	3.75851e-06	0.109091	0.528824	0.56811	0.00742295
chr10:19107706	10	19107706	2.25883e-06	0.107273	0.528824	0.569981	0.00514738
chr10:19108318	10	19108318	1.2445e-06	0.101818	0.528824	0.572185	0.00367895
chr10:19111983	10	19111983	2.1927e-05	0.105455	0.528824	0.561708	0.0290662
chr10:19112533	10	19112533	2.19856e-05	0.116364	0.528824	0.561698	0.0290662
chr10:19113016	10	19113016	1.82941e-05	0.109091	0.528824	0.562359	0.0252216
chr10:19114511	10	19114511	1.40252e-05	0.110909	0.528824	0.563318	0.0199337
chr10:19117184	10	19117184	1.74308e-06	0.112727	0.528824	0.570938	0.00429987
chr10:19117867	10	19117867	9.89868e-06	0.109091	0.528824	0.564579	0.0154314
chr10:19117873	10	19117873	9.89868e-06	0.109091	0.528824	0.564579	0.0154314
chr10:19118065	10	19118065	4.3016e-05	0.112727	0.528824	0.559296	0.0486739
chr10:19118444	10	19118444	1.15825e-05	0.0963636	0.528824	0.56401	0.0172224
chr10:19119791	10	19119791	2.34259e-05	0.109091	0.528824	0.56147	0.0305935
chr10:19119894	10	19119894	1.27424e-06	0.105455	0.528824	0.572097	0.00367895
chr10:19120626	10	19120626	2.64951e-05	0.0981818	0.528824	0.561028	0.033583
chr10:19121908	10	19121908	7.85483e-06	0.1	0.528824	0.565419	0.0127709
chr10:19123402	10	19123402	4.74139e-06	0.105455	0.528824	0.56726	0.00894724
chr10:19124277	10	19124277	3.25791e-05	0.109091	0.528824	0.560288	0.0399539
chr10:19124782	10	19124782	5.75573e-06	0.105455	0.528824	0.566551	0.0102653
chr10:19125704	10	19125704	1.72965e-06	0.109091	0.528824	0.570966	0.00428316
chr10:19127107	10	19127107	6.29988e-06	0.1	0.528824	0.566222	0.0109329
chr10:19127468	10	19127468	3.86099e-05	0.105455	0.528824	0.559681	0.0454117
chr10:19130093	10	19130093	1.04993e-05	0.109091	0.528824	0.564365	0.0161333
chr10:19132761	10	19132761	5.45825e-05	0.107273	0.528824	0.558448	0.0583856
chr10:19138890	10	19138890	6.98462e-06	0.101818	0.528824	0.565846	0.0116502
chr10:19139154	10	19139154	6.68676e-06	0.109091	0.528824	0.566005	0.0113626
chr10:19140967	10	19140967	2.30446e-05	0.107273	0.528824	0.561529	0.030218
chr10:19141096	10	19141096	1.33346e-06	0.105455	0.528824	0.571929	0.00379272
chr10:19141482	10	19141482	4.37905e-06	0.109091	0.528824	0.56755	0.0084922
chr10:19141530	10	19141530	3.89954e-07	0.112727	0.528824	0.576513	0.00215064
chr10:19143936	10	19143936	1.10268e-06	0.107273	0.528824	0.572634	0.00341321
chr10:19146139	10	19146139	3.45091e-05	0.118182	0.528824	0.560082	0.0415297
chr10:19147071	10	19147071	4.60873e-06	0.0981818	0.528824	0.567363	0.00880501
chr10:19148100	10	19148100	2.44152e-05	0.107273	0.528824	0.561321	0.0315416
chr10:19149804	10	19149804	1.6107e-05	0.123636	0.528824	0.562818	0.0224953
chr10:19151682	10	19151682	5.17039e-06	0.105455	0.528824	0.566943	0.00953842
chr10:19151864	10	19151864	2.44209e-05	0.107273	0.528824	0.561321	0.0315416
chr10:19154527	10	19154527	1.84952e-06	0.103636	0.528824	0.570719	0.0044386
chr10:19154656	10	19154656	2.94094e-06	0.105455	0.528824	0.56901	0.00610805
chr10:19155181	10	19155181	2.47407e-06	0.101818	0.528824	0.569646	0.00541806
chr10:19155665	10	19155665	1.32181e-05	0.110909	0.528824	0.563532	0.0190856
chr10:19155864	10	19155864	4.07812e-07	0.103636	0.528824	0.576345	0.00215064
chr10:19155891	10	19155891	2.41687e-07	0.103636	0.528824	0.578311	0.00205776
chr10:19155903	10	19155903	5.98207e-07	0.107273	0.528824	0.574911	0.002424
chr10:19156908	10	19156908	3.27124e-05	0.110909	0.528824	0.560273	0.0399651
chr10:19157851	10	19157851	2.5176e-06	0.0945455	0.528824	0.569582	0.0054947
chr10:19158528	10	19158528	2.32191e-07	0.0836364	0.528824	0.578462	0.00205776
chr10:19174488	10	19174488	8.80264e-05	0.143636	0.528824	0.556755	0.0828582
chr10:19176772	10	19176772	9.00202e-07	0.0963636	0.528824	0.573388	0.00299128
chr10:19193403	10	19193403	6.96499e-07	0.0945455	0.528824	0.574343	0.00260718
chr10:19201609	10	19201609	2.19454e-05	0.156364	0.528824	0.561705	0.0290662
chr10:19233668	10	19233668	3.89022e-05	0.116364	0.528824	0.559654	0.0456226
chr10:19250152	10	19250152	2.7631e-06	0.121818	0.528824	0.56924	0.00585196
chr10:19250384	10	19250384	2.21343e-05	0.114545	0.528824	0.561674	0.0291431
chr10:19254039	10	19254039	3.39936e-05	0.118182	0.528824	0.560136	0.0409859
chr10:19255246	10	19255246	1.35302e-05	0.134545	0.528824	0.563448	0.0194015
chr10:19256547	10	19256547	7.91668e-05	0.14	0.528824	0.55713	0.0770667
chr10:19257807	10	19257807	4.78297e-05	0.125455	0.528824	0.558918	0.0528012
chr10:19260119	10	19260119	2.89261e-05	0.114545	0.528824	0.560714	0.0359544
chr10:19265887	10	19265887	4.67859e-05	0.141818	0.528824	0.558996	0.0517572
chr10:19266815	10	19266815	5.45913e-05	0.141818	0.528824	0.558447	0.0583856
chr10:19280858	10	19280858	3.73689e-05	0.12	0.528824	0.559798	0.0444725
chr10:19282076	10	19282076	7.26095e-05	0.109091	0.528824	0.557436	0.0725381
chr10:19282093	10	19282093	7.26095e-05	0.109091	0.528824	0.557436	0.0725381
chr10:19349161	10	19349161	5.54123e-05	0.103636	0.528824	0.558394	0.0590674
chr10:20181276	10	20181276	7.02231e-05	0.0727273	0.528824	0.557554	0.0711877
chr10:20261714	10	20261714	6.29214e-05	0.0727273	0.528824	0.557943	0.0655523
chr10:20261767	10	20261767	9.70638e-05	0.0763636	0.528824	0.55641	0.0880227
chr10:20261868	10	20261868	5.27067e-05	0.0709091	0.528824	0.558572	0.0567471
chr11:2559169	11	2559169	7.12129e-05	0.0709091	0.528824	0.557504	0.0719777
chr11:2560265	11	2560265	8.2603e-05	0.0709091	0.528824	0.556979	0.0794966
chr11:3064808	11	3064808	4.41216e-05	0.436364	0.528824	0.559205	0.0496532
chr11:3076557	11	3076557	8.9196e-05	0.430909	0.528824	0.556708	0.0835281
chr11:3093386	11	3093386	4.43335e-05	0.438182	0.528824	0.559188	0.0496532
chr11:3097256	11	3097256	7.37461e-06	0.447273	0.528824	0.565648	0.0120816
chr11:4362819	11	4362819	5.05665e-05	0.0854545	0.528824	0.55872	0.0550877
chr11:4363005	11	4363005	3.98733e-05	0.0854545	0.528824	0.559566	0.04611
chr11:4363367	11	4363367	7.31734e-05	0.0890909	0.528824	0.557408	0.0728161
chr11:4364433	11	4364433	2.46251e-05	0.0854545	0.528824	0.561291	0.0316309
chr11:4364498	11	4364498	8.68013e-05	0.0818182	0.528824	0.556804	0.082672
chr11:4364613	11	4364613	2.80876e-05	0.0836364	0.528824	0.560819	0.0351993
chr11:4364668	11	4364668	6.68851e-05	0.0909091	0.528824	0.557727	0.0683546
chr11:4365613	11	4365613	5.13787e-05	0.0872727	0.528824	0.558663	0.0557837
chr11:4367217	11	4367217	6.86222e-05	0.0872727	0.528824	0.557636	0.0697974
chr11:4565635	11	4565635	7.50808e-05	0.114545	0.528824	0.557317	0.0736892
chr11:6138134	11	6138134	8.77177e-05	0.14	0.528824	0.556767	0.0827515
chr11:14666119	11	14666119	5.68162e-06	0.0709091	0.528824	0.566599	0.010218
chr11:26327038	11	26327038	6.43907e-05	0.12	0.528824	0.557861	0.0665448
chr11:26428640	11	26428640	5.79421e-05	0.136364	0.528824	0.558236	0.061257
chr11:26430046	11	26430046	4.45043e-05	0.125455	0.528824	0.559174	0.0496598
chr11:26432751	11	26432751	1.37316e-06	0.125455	0.528824	0.57182	0.00381027
chr11:26438935	11	26438935	6.92748e-05	0.154545	0.528824	0.557602	0.0703501
chr11:26452793	11	26452793	9.30409e-06	0.125455	0.528824	0.564804	0.0147531
chr11:26455597	11	26455597	9.06165e-05	0.189091	0.528824	0.556652	0.0842366
chr11:26455816	11	26455816	6.36297e-05	0.127273	0.528824	0.557903	0.0659701
chr11:26501929	11	26501929	4.42951e-05	0.132727	0.528824	0.559191	0.0496532
chr11:26556416	11	26556416	9.22448e-05	0.143636	0.528824	0.556589	0.0850874
chr11:26558032	11	26558032	5.53236e-05	0.145455	0.528824	0.5584	0.0590674
chr11:26562224	11	26562224	8.61883e-05	0.143636	0.528824	0.556829	0.0822097
chr11:26976758	11	26976758	3.33848e-05	0.127273	0.528824	0.560201	0.0405113
chr11:26979117	11	26979117	5.63296e-06	0.127273	0.528824	0.56663	0.0101589
chr11:27007678	11	27007678	8.75965e-05	0.150909	0.528824	0.556772	0.0827515
chr11:27007694	11	27007694	8.75965e-05	0.150909	0.528824	0.556772	0.0827515
chr11:27017200	11	27017200	1.40078e-05	0.127273	0.528824	0.563322	0.0199337
chr11:27021432	11	27021432	5.95022e-05	0.130909	0.528824	0.558141	0.0625979
chr11:27025715	11	27025715	4.04648e-05	0.130909	0.528824	0.559514	0.0466898
chr11:27080021	11	27080021	2.12674e-05	0.156364	0.528824	0.561817	0.0283496
chr11:27080442	11	27080442	6.37728e-05	0.158182	0.528824	0.557896	0.0660122
chr11:27088810	11	27088810	2.83944e-05	0.161818	0.528824	0.56078	0.0354292
chr11:27088843	11	27088843	2.83944e-05	0.161818	0.528824	0.56078	0.0354292
chr11:27088872	11	27088872	3.03719e-05	0.16	0.528824	0.560539	0.0374729
chr11:27089037	11	27089037	1.66344e-05	0.16	0.528824	0.562702	0.0231817
chr11:27145019	11	27145019	4.22181e-05	0.134545	0.528824	0.559362	0.0479396
chr11:27151799	11	27151799	9.17601e-05	0.147273	0.528824	0.556608	0.0848609
chr11:27152044	11	27152044	6.45975e-06	0.123636	0.528824	0.566131	0.0111473
chr11:27152181	11	27152181	5.24455e-05	0.127273	0.528824	0.55859	0.0566943
chr11:27156049	11	27156049	2.78624e-05	0.125455	0.528824	0.560848	0.0350371
chr11:27156511	11	27156511	1.75914e-05	0.129091	0.528824	0.5625	0.0243572
chr11:27156936	11	27156936	1.97287e-05	0.127273	0.528824	0.562087	0.0266388
chr11:27159793	11	27159793	7.46345e-05	0.125455	0.528824	0.557338	0.0733629
chr11:27165646	11	27165646	5.02317e-05	0.127273	0.528824	0.558743	0.0549016
chr11:27168436	11	27168436	1.00508e-05	0.123636	0.528824	0.564524	0.0156307
chr11:27168905	11	27168905	2.59742e-05	0.123636	0.528824	0.561099	0.0331153
chr11:27176060	11	27176060	2.78624e-05	0.125455	0.528824	0.560848	0.0350371
chr11:27176179	11	27176179	6.15595e-06	0.127273	0.528824	0.566306	0.0107411
chr11:27176245	11	27176245	6.15595e-06	0.127273	0.528824	0.566306	0.0107411
chr11:27181304	11	27181304	3.92591e-05	0.127273	0.528824	0.559622	0.0457082
chr11:27183490	11	27183490	6.03089e-05	0.123636	0.528824	0.558094	0.06324
chr11:27183589	11	27183589	6.03089e-05	0.123636	0.528824	0.558094	0.06324
chr11:27183981	11	27183981	3.92591e-05	0.127273	0.528824	0.559622	0.0457082
chr11:27197820	11	27197820	2.81008e-05	0.127273	0.528824	0.560817	0.0351993
chr11:27198999	11	27198999	6.74087e-06	0.125455	0.528824	0.565975	0.0113912
chr11:27200149	11	27200149	4.14031e-05	0.130909	0.528824	0.559432	0.0474324
chr11:27204227	11	27204227	9.12819e-05	0.132727	0.528824	0.556627	0.0846845
chr11:27205864	11	27205864	1.05401e-05	0.125455	0.528824	0.564351	0.0161575
chr11:27213165	11	27213165	3.83514e-05	0.127273	0.528824	0.559705	0.0452238
chr11:27364008	11	27364008	5.84033e-06	0.136364	0.528824	0.566498	0.010302
chr11:27364729	11	27364729	5.21265e-07	0.134545	0.528824	0.575426	0.00233633
chr11:27364753	11	27364753	3.06281e-06	0.136364	0.528824	0.568861	0.0063204
chr11:27364784	11	27364784	1.69435e-05	0.136364	0.528824	0.562636	0.0235613
chr11:27364898	11	27364898	1.07451e-05	0.136364	0.528824	0.564282	0.016355
chr11:27365029	11	27365029	3.15727e-07	0.134545	0.528824	0.577305	0.00205776
chr11:27381223	11	27381223	7.79232e-08	0.134545	0.528824	0.582599	0.00205776
chr11:27381233	11	27381233	6.84011e-06	0.138182	0.528824	0.565922	0.0114686
chr11:27381710	11	27381710	1.14059e-06	0.129091	0.528824	0.572508	0.00348036
chr11:27381828	11	27381828	5.65234e-05	0.183636	0.528824	0.558324	0.0600529
chr11:27382155	11	27382155	1.53075e-05	0.167273	0.528824	0.563002	0.0214719
chr11:27382744	11	27382744	2.45712e-07	0.132727	0.528824	0.578249	0.00205776
chr11:27383142	11	27383142	5.51941e-06	0.163636	0.528824	0.566704	0.0100669
chr11:27383250	11	27383250	4.14201e-07	0.132727	0.528824	0.576286	0.00215064
chr11:27383547	11	27383547	2.1601e-05	0.134545	0.528824	0.561761	0.0287348
chr11:27384010	11	27384010	4.27913e-05	0.0963636	0.528824	0.559314	0.0485049
chr11:27386210	11	27386210	4.2078e-05	0.136364	0.528824	0.559374	0.047865
chr11:27394024	11	27394024	7.99178e-08	0.132727	0.528824	0.582503	0.00205776
chr11:27395007	11	27395007	2.3831e-06	0.134545	0.528824	0.569784	0.00530914
chr11:27395484	11	27395484	2.28716e-07	0.130909	0.528824	0.578519	0.00205776
chr11:27397300	11	27397300	4.86453e-07	0.134545	0.528824	0.575684	0.00230293
chr11:27397349	11	27397349	1.13359e-07	0.136364	0.528824	0.581174	0.00205776
chr11:27398113	11	27398113	2.55508e-05	0.14	0.528824	0.561158	0.0326402
chr11:27399178	11	27399178	1.337e-05	0.132727	0.528824	0.563491	0.0192146
chr11:27399756	11	27399756	3.84839e-08	0.130909	0.528824	0.585294	0.00205776
chr11:27400283	11	27400283	7.2805e-08	0.134545	0.528824	0.582858	0.00205776
chr11:27401417	11	27401417	1.46128e-07	0.130909	0.528824	0.580211	0.00205776
chr11:27401421	11	27401421	1.46128e-07	0.130909	0.528824	0.580211	0.00205776
chr11:27402319	11	27402319	5.51682e-06	0.134545	0.528824	0.566706	0.0100669
chr11:27402382	11	27402382	2.45712e-07	0.132727	0.528824	0.578249	0.00205776
chr11:27402385	11	27402385	2.45712e-07	0.132727	0.528824	0.578249	0.00205776
chr11:27402589	11	27402589	5.84033e-06	0.136364	0.528824	0.566498	0.010302
chr11:27402660	11	27402660	2.7785e-06	0.138182	0.528824	0.569219	0.00586528
chr11:27403384	11	27403384	2.87952e-06	0.136364	0.528824	0.569088	0.00599985
chr11:27404965	11	27404965	9.60125e-06	0.136364	0.528824	0.56469	0.0151141
chr11:27406586	11	27406586	3.86871e-06	0.132727	0.528824	0.568004	0.00759401
chr11:27406662	11	27406662	1.71677e-06	0.132727	0.528824	0.570994	0.00428316
chr11:27406967	11	27406967	5.75248e-08	0.134545	0.528824	0.583756	0.00205776
chr11:27408766	11	27408766	3.84839e-08	0.130909	0.528824	0.585294	0.00205776
chr11:27409392	11	27409392	3.74696e-07	0.130909	0.528824	0.576662	0.00215064
chr11:27410398	11	27410398	2.45712e-07	0.132727	0.528824	0.578249	0.00205776
chr11:27410864	11	27410864	5.1528e-06	0.130909	0.528824	0.566955	0.00953329
chr11:27412501	11	27412501	1.86643e-05	0.130909	0.528824	0.562287	0.0255135
chr11:27413024	11	27413024	8.54761e-05	0.14	0.528824	0.556859	0.0818693
chr11:27440642	11	27440642	5.83567e-06	0.134545	0.528824	0.566501	0.010302
chr11:27482276	11	27482276	2.32914e-06	0.158182	0.528824	0.569868	0.00522508
chr11:27482413	11	27482413	2.55985e-07	0.136364	0.528824	0.578094	0.00205776
chr11:27482608	11	27482608	3.34112e-05	0.163636	0.528824	0.560198	0.0405113
chr11:27487061	11	27487061	3.83025e-06	0.132727	0.528824	0.568041	0.00754151
chr11:27487269	11	27487269	4.0741e-05	0.174545	0.528824	0.559489	0.0469244
chr11:27491623	11	27491623	8.79988e-06	0.134545	0.528824	0.565006	0.0140241
chr11:27492004	11	27492004	7.59747e-07	0.132727	0.528824	0.574019	0.00274807
chr11:27492054	11	27492054	4.47706e-08	0.132727	0.528824	0.584715	0.00205776
chr11:27496126	11	27496126	1.03275e-06	0.132727	0.528824	0.572877	0.00327552
chr11:27496386	11	27496386	5.56162e-05	0.134545	0.528824	0.558381	0.0591868
chr11:27496928	11	27496928	2.74823e-06	0.134545	0.528824	0.569259	0.00583968
chr11:27571972	11	27571972	2.3785e-06	0.136364	0.528824	0.569791	0.00530914
chr11:27572105	11	27572105	8.57185e-07	0.143636	0.528824	0.57357	0.00293559
chr11:27572606	11	27572606	5.80406e-07	0.16	0.528824	0.575024	0.0024109
chr11:27573275	11	27573275	4.72312e-09	0.152727	0.528824	0.593411	0.00205776
chr11:27573335	11	27573335	1.2504e-06	0.174545	0.528824	0.572167	0.00367895
chr11:27578991	11	27578991	5.45703e-05	0.152727	0.528824	0.558449	0.0583856
chr11:27579327	11	27579327	3.98907e-05	0.16	0.528824	0.559565	0.04611
chr11:27592545	11	27592545	4.14201e-07	0.132727	0.528824	0.576286	0.00215064
chr11:27595538	11	27595538	2.68033e-07	0.134545	0.528824	0.577921	0.00205776
chr11:27603799	11	27603799	4.3239e-08	0.134545	0.528824	0.584848	0.00205776
chr11:27645276	11	27645276	4.14201e-07	0.132727	0.528824	0.576286	0.00215064
chr11:27645289	11	27645289	4.14201e-07	0.132727	0.528824	0.576286	0.00215064
chr11:27645351	11	27645351	4.92767e-07	0.134545	0.528824	0.575636	0.00230935
chr11:27646128	11	27646128	4.2078e-05	0.136364	0.528824	0.559374	0.047865
chr11:27646349	11	27646349	5.91867e-05	0.130909	0.528824	0.55816	0.062368
chr11:28480571	11	28480571	8.26459e-06	0.14	0.528824	0.565234	0.013336
chr11:28482327	11	28482327	7.31368e-05	0.114545	0.528824	0.55741	0.0728161
chr11:28484065	11	28484065	7.47188e-06	0.123636	0.528824	0.565601	0.012179
chr11:28736553	11	28736553	3.28059e-05	0.125455	0.528824	0.560263	0.0399765
chr11:28737798	11	28737798	4.49906e-06	0.129091	0.528824	0.567451	0.00867076
chr11:28738301	11	28738301	4.4413e-05	0.127273	0.528824	0.559182	0.0496532
chr11:28741437	11	28741437	7.43685e-05	0.125455	0.528824	0.557351	0.0733254
chr11:28744123	11	28744123	3.86518e-05	0.130909	0.528824	0.559677	0.0454117
chr11:28746837	11	28746837	4.4413e-05	0.127273	0.528824	0.559182	0.0496532
chr11:28749254	11	28749254	6.49267e-06	0.125455	0.528824	0.566112	0.0111473
chr11:28749461	11	28749461	6.70629e-06	0.127273	0.528824	0.565994	0.0113626
chr11:28749758	11	28749758	6.49267e-06	0.125455	0.528824	0.566112	0.0111473
chr11:28755707	11	28755707	3.795e-05	0.127273	0.528824	0.559743	0.0449978
chr11:28758749	11	28758749	6.15922e-05	0.130909	0.528824	0.558019	0.0642716
chr11:28759433	11	28759433	2.64012e-05	0.118182	0.528824	0.561041	0.033583
chr11:28759500	11	28759500	4.64335e-06	0.12	0.528824	0.567336	0.00881882
chr11:28764375	11	28764375	4.65848e-05	0.127273	0.528824	0.559012	0.0516234
chr11:28766912	11	28766912	4.13612e-05	0.125455	0.528824	0.559435	0.0474324
chr11:28767905	11	28767905	3.77207e-05	0.121818	0.528824	0.559764	0.0448084
chr11:28772297	11	28772297	6.31767e-05	0.125455	0.528824	0.557929	0.065712
chr11:28789340	11	28789340	9.33922e-06	0.143636	0.528824	0.56479	0.0147531
chr11:28792581	11	28792581	1.25253e-05	0.125455	0.528824	0.563727	0.018245
chr11:28794162	11	28794162	4.13612e-05	0.125455	0.528824	0.559435	0.0474324
chr12:19476809	12	19476809	7.94644e-05	0.0890909	0.528824	0.557116	0.077168
