# Supplementary material for: Genome-Wide Association Mapping and Gene Expression Analysis Reveal the Negative Role of OsMYB21 in Regulating Bacterial Blight Resistance in Rice
Source: Rice (N Y). 2021 Jun 29;14:58. doi: 10.1186/s12284-021-00501-z (PMC8241976; doi:10.1186/s12284-021-00501-z)
Supplement: Supplementary file 3 — Additional file 3: Table S3. Locus overlapping or flanking the SNP identified by GWAS. [file 12284_2021_501_MOESM3_ESM.xlsx]

## Sheet: Sheet1
Table S3. Locus overlapping or flanking the SNP identified by GWAS.
QTLs	Locus Name	RAP	Chromosome	CDS Coordinates (5'-3')	Description	FPKMa
qBBR1	LOC_Os01g04020	Os01g0131600	1	1746418 - 1748549	ERF108, Hypothetical conserved gene	89.5741
	LOC_Os01g04030	Os01g0131800	1	1754332 - 1757728	Signal peptidase 22 kDa subunit family protein	5.9887
	LOC_Os01g04040	Os01g0131900	1	1758730 - 1757812	Similar to Wound-induced protease inhibitor (WIP1)	21.8926
	LOC_Os01g04050	Os01g0132000	1	1761135 - 1760140	Similar to Wound-induced protease inhibitor (WIP1)	249.687
	LOC_Os01g04070	Os01g0132100	1	1765034 - 1768669	Leucine-rich repeat domain containing protein	0.161027
	LOC_Os01g04110	Os01g0132700	1	1791498 - 1787870	Surfeit locus 5 family protein	6.02377
	LOC_Os01g04120	Os01g0132766	1	1806267 - 1801924	Zinc finger, C2H2-like domain containing protein	1.5328
	LOC_Os01g04130	Os01g0132800	1	1817554 - 1815769	Peptidyl-tRNA hydrolase family protein	7.43906
	LOC_Os01g04190	Os01g0133400	1	1843869 - 1849186	Similar to Hexose transporter (Fragment)	18.3138
	LOC_Os01g04200	Os01g0133500	1	1849834 - 1856303	Beta-lactamase-like domain containing protein	8.24139
	LOC_Os01g04210	Os01g0133600	1	1857104 - 1858452	Hypothetical conserved gene	0
	LOC_Os01g04220	Os01g0133700	1	1864478 - 1866109	Glycosyl transferase, family 14 domain containing protein	0
	LOC_Os01g04230	Os01g0133900	1	1867936 - 1870390	Similar to predicted protein	1.43046
	LOC_Os01g04260	Os01g0134500	1	1888524 - 1892298	Similar to Delta-7-sterol-C5(6)-desaturase (EC 1.3.3.-) (Delta-7-C-5 sterol desaturase) (Delta7-sterol-C5-desaturase)	10.5458
	LOC_Os01g04280	Os01g0134700	1	1902736 - 1905247	Calmodulin binding protein-like family protein	3.76305
	LOC_Os01g04290	Os01g0134800	1	1909667 - 1906978	Similar to (1,4)-beta-xylan endohydrolase, isoenzyme X-II (EC 3.2.1.8) (Fragment)	0
	LOC_Os01g04300	Os01g0134900	1	1915094 - 1912561	(1,4)-beta-xylan endohydrolase, isoenzyme X-II (EC 3.2.1.8) (Fragment)	0.698663
	LOC_Os01g04330	Os01g0135700	1	1931904 - 1930994	CML16, EF-HAND 2 domain containing protein	9.875
	LOC_Os01g04340	Os01g0135800	1	1934117 - 1935048	Similar to Cytosolic class I small heat shock protein 3B (Fragment)	0
	LOC_Os01g04350	Os01g0135900	1	1941003 - 1941953	Similar to Cytosolic class I small heat shock protein 3C	92.1552
	LOC_Os01g04409	Os01g0136400	1	1967451 - 1957777	WALL-ASSOCIATED KINASE GENE 1(WAK1), Protein kinase, core domain containing protein	8.48756
	LOC_Os01g04450	Os01g0136800	1	1982484 - 1977423	WALL-ASSOCIATED KINASE GENE 2(WAK2), Protein kinase, core domain containing protein	1.31449
	LOC_Os01g04490	Os01g0137400	1	1998427 - 2002855	RLCK21, Protein kinase, catalytic domain domain containing protein	0.647145
	LOC_Os01g04520	Os01g0137500	1	2014821 - 2018057	RLCK22, Protein kinase, catalytic domain domain containing protein	0
	LOC_Os01g04540	Os01g0137700	1	2023879 - 2026177	Conserved hypothetical protein	0
	LOC_Os01g04570	Os01g0138300	1	2048717 - 2052521	Conserved hypothetical protein	0.335072
	LOC_Os01g04580	Os01g0138400	1	2053583 - 2057638	Serine/threonine protein kinase domain containing protein	0.334568
	LOC_Os01g04630	Os01g0138900	1	2077903 - 2074753	Mandelate racemase/muconate lactonizing enzyme family protein	67.6948
	LOC_Os01g04640	Os01g0139000	1	2080105 - 2081540	Reticulon family protein	0.802654
	LOC_Os01g04650	Os01g0139200	1	2087226 - 2083681	Octicosapeptide/Phox/Bem1p domain containing protein	14.8718
	LOC_Os01g04660	Os01g0139600	1	2097192 - 2100694	Similar to Lipid phosphate phosphatase 2 (EC 3.1.3.-) (AtLPP2) (Phosphatidic acid phosphatase 2) (AtPAP2) (Prenyl diphosphate phosphatase)	0
	LOC_Os01g04710	Os01g0140100	1	2120381 - 2122366	Peptidase A1 domain containing protein	5.17002
	LOC_Os01g04720	Os01g0140400	1	2130798 - 2137310	Similar to leucine-rich repeat protein-related	0.475766
qBBR4-1	LOC_Os04g03710	Os04g0126325	4	1638844 - 1648029	irgsp1_predicted_locus	0
	LOC_Os04g03796	Os04g0127200	4	1702003 - 1710519	Hypothetical conserved gene	5.98394
	LOC_Os04g03810	Os04g0127300	4	1714652 - 1720355	SUB38, Peptidase S8 and S53, subtilisin, kexin, sedolisin domain containing protein	0
	LOC_Os04g03830	Os04g0127500	4	1723217 - 1727297	WAK29(WALL-ASSOCIATED KINASE GENE 29), Serine/threonine protein kinase-related domain containing protein	0.261518
	LOC_Os04g03850	Os04g0127600	4	1736630 - 1740998	SUB39, Similar to Subtilase	0
	LOC_Os04g03870	Os04g0128001	4	1768449 - 1767007	Similar to OSIGBa0126J24.7 protein	0
	LOC_Os04g03980	Os04g0128900	4	1816073 - 1813950	YUCCA7, Flavin monooxygenase-like enzyme, Auxin biosynthesis	0.697612
	LOC_Os04g03990	Os04g0129200	4	1839603 - 1835462	Similar to OSIGBa0131J24.2 protein	0.815045
	LOC_Os04g04000	Os04g0129300	4	1843006 - 1848258	YT521-B-like protein family protein	2.39499
	LOC_Os04g04020	Os04g0129500	4	1857915 - 1865238	Gelsolin region domain containing protein	17.4372
	LOC_Os04g04060	Os04g0129900	4	1877012 - 1873883	Similar to OSIGBa0103I21.1 protein	1.15785
	LOC_Os04g04070	Os04g0130433	4	1879879 - 1878061	UDP-glucuronosyl/UDP-glucosyltransferase domain containing protein	0
	LOC_Os04g04230	Os04g0131800	4	1971152 - 1971673	Similar to OSIGBa0103I21.6 protein	0
	LOC_Os04g04240	Os04g0131850	4	1981816 - 1974680	Similar to UDP-glucose:sterol glucosyltransferase	2.73222
	LOC_Os04g04254	Os04g0131900	4	1997948 - 1985634	Similar to UDP-glucose:sterol glucosyltransferase (EC 2.4.1.173)	7.73235
	LOC_Os04g04330	Os04g0132500	4	2034450 - 2038826	RLCK127, Protein kinase, core domain containing protein	0
qBBR4-2	LOC_Os04g09900	Os04g0178300	4	5318060 - 5326427	CPS4, ENT-COPALYL DIPHOSPHATE SYNTHASE 4	3.22744
	LOC_Os04g09920	Os04g0178400	4	5334479 - 5332329	CYP99A3, Similar to Cytochrome P450 CYP99A1 (EC 1.14.-.-) (Fragment)	1.26981
	LOC_Os04g10000	Os04g0179100	4	5381565 - 5380095	Similar to OSIGBa0109M01.2 protein	0.985929
	LOC_Os04g10010	Os04g0179200	4	5387215 - 5385722	Similar to Stem secoisolariciresinol dehydrogenase (Fragment)	1.90002
	LOC_Os04g10060	Os04g0179700	4	5434028 - 5428338	ENT-KAURENE SYNTHASE 4	0.148952
	LOC_Os04g10160	Os04g0180400	4	5484768 - 5486773	Similar to Cytochrome P450 99A2	1.00556
	LOC_Os04g10240	Os04g0181100	4	5530346 - 5526857	HR-like lesion-inducer family protein	22.596
	LOC_Os04g10260	Os04g0181300	4	5545471 - 5539574	b-ZIP transcription factor 35	0
	LOC_Os04g10350	Os04g0182200	4	5590325 - 5592699	2OG-Fe(II) oxygenase domain containing protein	12.2846
	LOC_Os04g10360	Os04g0182300	4	5599067 - 5596642	SUB40, Similar to OSIGBa0101K10.5 protein	0
	LOC_Os04g10380	Os04g0182600	4	5608740 - 5630277	Similar to predicted protein	6.84376
	LOC_Os04g10400	Os04g0182800	4	5640487 - 5636744	Similar to Electron transfer flavoprotein beta-subunit-like	12.7947
	LOC_Os04g10410	Os04g0182900	4	5644929 - 5649613	Similar to OSIGBa0140C02.3 protein	0
	LOC_Os04g10420	Os04g0183100	4	5666499 - 5655847	7TM GPCR, rhodopsin-like domain containing protein	6.69577
	LOC_Os04g10434	Os04g0183300	4	5669157 - 5675737	Similar to OSIGBa0140C02.5 protein	0
	LOC_Os04g10460	Os04g0183500	4	5686452 - 5689491	Similar to OSIGBa0140C02.6 protein	2.66484
qBBR6-1	LOC_Os06g30830	Os06g0504450	6	17891217 - 17887762	MADS76, MADS-box family gene with M-alpha type-box	0
	LOC_Os06g30860	Os06g0504900	6	17917083 - 17915923	WRKY31	0
	LOC_Os06g30901	Os06g0505302	6	17970690 - 17947253	Similar to SWEETIE	2.70497
	LOC_Os06g30910	Os06g0505400	6	17973891 - 17978690	Abortive infection protein family protein	15.0903
	LOC_Os06g30940	Os06g0506100	6	17997701 - 18000860	Pentatricopeptide repeat domain containing protein	1.288
	LOC_Os06g30950	Os06g0506200	6	18009405 - 18002577	Protein of unknown function DUF250 domain containing protein	2.31716
	LOC_Os06g30970	Os06g0506600	6	18017697 - 18015320	UBC17, Similar to Ubiquitin carrier protein	54.7215
	LOC_Os06g31060	Os06g0507150	6	18067784 - 18065898	Hypothetical conserved gene	0
	LOC_Os06g31070	Os06g0507200	6	18072904 - 18072222	Bifunctional inhibitor/plant lipid transfer protein/seed storage domain containing protein	0
	LOC_Os06g31090	Os06g0507300	6	18079819 - 18079007	Similar to GAMYB-binding protein	0
	LOC_Os06g31100	Os06g0507400	6	18086700 - 18080929	Similar to GAMYB-binding protein	16.7035
	LOC_Os06g31190	Os06g0507900	6	18121223 - 18116310	Conserved hypothetical protein	2.8641
	LOC_Os06g31210	Os06g0508700	6	18154556 - 18145498	Similar to methionyl-tRNA synthetase-like protein	13.1515
	LOC_Os06g31220	Os06g0509100	6	18165296 - 18158734	Serine/threonine protein kinase-related domain containing protein	6.87744
	LOC_Os06g31270	Os06g0509600	6	18186738 - 18188528	Glycoside hydrolase, family 28 domain containing protein	0
	LOC_Os06g31280	Os06g0509900	6	18202883 - 18202173	Similar to Thionin	0
	LOC_Os06g31300	None	6	18218772 - 18217577	PPR repeat domain containing protein	0
qBBR6-2	LOC_Os06g32910	Os06g0520733	6	19158747 - 19157238	Similar to cell number regulator 4	3.44104
	LOC_Os06g32960	Os06g0521200	6	19194458 - 19195509	peroxidase precursor	0
	LOC_Os06g32970	Os06g0521300	6	19196490 - 19195774	harpin-induced protein 1 domain containing protein	0
	LOC_Os06g32980	Os06g0521400	6	19200719 - 19199604	peroxidase precursor, putative	0
	LOC_Os06g32990	Os06g0521500	6	19207119 - 19205568	peroxidase precursor, putative	0
	LOC_Os06g33060	None	6	19251945 - 19251249	latency associated nuclear antigen	0
	LOC_Os06g33080	Os06g0521900	6	19259376 - 19258146	prx82, peroxidase precursor	0
	LOC_Os06g33090	Os06g0522100	6	19266383 - 19264699	peroxidase precursor	0
	LOC_Os06g33100	Os06g0522300	6	19272891 - 19271203	prx81, peroxidase precursor	0
	LOC_Os06g33170	None	6	19310705 - 19311690	exocyst complex component 6	0.96679
	LOC_Os06g33210	Os06g0523400	6	19344723 - 19338477	UAA transporter family domain containing protein	2.05524
	LOC_Os06g33250	Os06g0523900	6	19357232 - 19360925	crooked neck	1.09919
	LOC_Os06g33320	Os06g0524300	6	19401016 - 19406760	extra-large G-protein-related	2.92309
	LOC_Os06g33330	Os06g0524400	6	19415169 - 19418493	powdery mildew resistant protein 5	24.9246
	LOC_Os06g33350	Os06g0524700	6	19431023 - 19427543	plant protein of unknown function domain containing protein	0
	LOC_Os06g33360	Os06g0524900	6	19434822 - 19439087	NB-ARC domain containing protein	0
	LOC_Os06g33390	Os06g0525200	6	19446523 - 19445433	avr9/Cf-9 rapidly elicited protein 194	4.3796
	LOC_Os06g33420	Os06g0525700	6	19460809 - 19457387	hAT dimerisation domain containing protein	0
	LOC_Os06g33450	Os06g0526100	6	19490529 - 19494500	helix-loop-helix DNA-binding domain containing protein	0
	LOC_Os06g33480	Os06g0526400	6	19506416 - 19503407	Similar to AT-rich element binding factor 3	0
	LOC_Os06g33520	Os06g0526600	6	19524702 - 19516630	DEAD/DEAH box helicase	0.986609
	LOC_Os06g33530	Os06g0526700	6	19529692 - 19526780	protein phosphatase 2C	0.845124
qBBR7-1	LOC_Os07g38730	Os07g0574800	7	23243793 - 23247242	tubulin/FtsZ domain containing protein	48.0186
	LOC_Os07g38750	Os07g0575000	7	23252284 - 23251337	AP2 domain containing protein	0
	LOC_Os07g38760	Os07g0575100	7	23265294 - 23256424	HEAT repeat family protein	14.8396
	LOC_Os07g38790	Os07g0575500	7	23276580 - 23274099	beta-hexosaminidase precursor	9.23546
	LOC_Os07g38800	Os07g0575600	7	23281103 - 23278461	lectin-like receptor kinase	2.60666
	LOC_Os07g38810	Os07g0575700	7	23284973 - 23282551	lectin receptor-type protein kinase	4.53289
	LOC_Os07g38820	Os07g0575750	7	23291789 - 23289278	lectin-like receptor kinase	0
	LOC_Os07g38830	Os07g0575800	7	23293331 - 23296804	hydrolase, alpha/beta fold family domain containing protein	18.5919
	LOC_Os07g38850	Os07g0576000	7	23302619 - 23308978	prenyltransferase	40.9488
	LOC_Os07g38860	Os07g0576100	7	23314482 - 23319154	OsGH3.10 - Probable indole-3-acetic acid-amido synthetase	0
	LOC_Os07g38890	Os07g0576500	7	23327227 - 23325197	OsGH3.9 - Probable indole-3-acetic acid-amido synthetase	0
	LOC_Os07g38910	Os07g0576700	7	23330846 - 23330021	histidine kinase	12.1225
	LOC_Os07g39110	Os07g0579000	7	23433375 - 23434854	AP2/EREBP transcription factor BABY BOOM	2.30232
	LOC_Os07g39220	Os07g0580500	7	23485344 - 23483809	BES1/BZR1 homolog protein	3.86204
	LOC_Os07g39270	Os07g0580900	7	23509293 - 23506852	polyprenyl synthetase	22.458
	LOC_Os07g39280	Os07g0581000	7	23515632 - 23511899	transporter-related	23.7668
	LOC_Os07g39290	Os07g0581100	7	23522446 - 23525322	ruvB-like	1.19849
	LOC_Os07g39310	Os07g0581366	7	23540707 - 23544075	ZOS7-06 - C2H2 zinc finger protein	7.15886
	LOC_Os07g39320	Os07g0581700	7	23559520 - 23560868	homeobox domain containing protein	0
	LOC_Os07g39350	Os07g0582400	7	23582065 - 23584548	transporter family protein	102.928
	LOC_Os07g39360	Os07g0582500	7	23586462 - 23584668	transporter family protein	0
	LOC_Os07g39400	Os07g0583000	7	23604366 - 23598393	polyol transporter 5	3.42493
	LOC_Os07g39430	Os07g0583200	7	23619637 - 23623178	mTERF family protein	19.749
	LOC_Os07g39440	Os07g0583300	7	23626892 - 23624364	zinc finger family protein	0
qBBR7-2	LOC_Os07g49000	Os07g0689800	7	29338447 - 29341163	DNAJ heat shock N-terminal domain-containing protein	0
	LOC_Os07g49010	Os07g0689950	7	29350836 - 29342988	TOPBP1B - Similar to DNA replication protein TOPBP1 from	3.86929
	LOC_Os07g49030	Os07g0690300	7	29356917 - 29353044	PHD-finger family protein	11.5727
	LOC_Os07g49040	Os07g0690400	7	29363652 - 29370482	protein phosphotase protein	5.71359
	LOC_Os07g49080	Os07g0690900	7	29385096 - 29382724	COBRA-like protein 7 precursor	1.05598
	LOC_Os07g49090	None	7	29386604 - 29385690	WD-40 repeat family protein	0
	LOC_Os07g49100	Os07g0691100	7	29388041 - 29390114	pectinesterase	0
	LOC_Os07g49110	Os07g0691200	7	29392447 - 29401913	D-alanine--D-alanine ligase family	0
	LOC_Os07g49114	Os07g0691300	7	29404417 - 29405293	wound-induced protein WI12	38.867
	LOC_Os07g49120	Os07g0691600	7	29419191 - 29417888	sex determination protein tasselseed-2	0
	LOC_Os07g49150	Os07g0691800	7	29440132 - 29435670	26S protease regulatory subunit 4	37.074
	LOC_Os07g49200	Os07g0692200	7	29459301 - 29458303	membrane associated DUF588 domain containing protein	0
	LOC_Os07g49210	None	7	29465173 - 29475499	helicase conserved C-terminal domain containing protein	1.27762
	LOC_Os07g49230	Os07g0692900	7	29478761 - 29483599	ubiquitin-activating enzyme	1.73296
	LOC_Os07g49240	Os07g0693000	7	29484521 - 29487438	RLCK242, Similar to Ser-thr protein kinase	3.6225
	LOC_Os07g49250	Os07g0693100	7	29490011 - 29492173	thiamine pyrophosphate enzyme, C-terminal TPP binding domain containing protein	0.20078
	LOC_Os07g49260	Os07g0693400	7	29495914 - 29504033	importin subunit beta	5.14003
	LOC_Os07g49270	Os07g0693500	7	29505007 - 29513207	AMP deaminase	10.0156
	LOC_Os07g49280	Os07g0693600	7	29516375 - 29511567	PMR5	5.03706
	LOC_Os07g49290	Os07g0693650	7	29522145 - 29519451	PHD finger family protein	0
	LOC_Os07g49310	Os07g0693800	7	29531227 - 29534135	omega-3 fatty acid desaturase, chloroplast precursor	63.9602
	LOC_Os07g49320	Os07g0693900	7	29534469 - 29545698	HEAT repeat family protein	7.12139
	LOC_Os07g49330	Os07g0694000	7	29548981 - 29545825	phospholipase C	55.8207
	LOC_Os07g49360	Os07g0694300	7	29562535 - 29561180	peroxidase precursor	10.239
	LOC_Os07g49370	Os07g0694400	7	29571714 - 29565824	glycosyltransferase family 43 protein	0.976719
	LOC_Os07g49380	Os07g0694500	7	29576587 - 29579589	PWWP domain containing protein	7.08336
	LOC_Os07g49390	Os07g0694600	7	29583150 - 29579789	P-protein	3.64512
	LOC_Os07g49400	Os07g0694700	7	29586497 - 29583717	OsAPx2 - Cytosolic Ascorbate Peroxidase encoding gene 4,5,6,8	518.61
	LOC_Os07g49410	Os07g0694800	7	29593812 - 29589895	uncharacterized ACR, YagE family COG1723 containing protein	16.3838
	LOC_Os07g49460	Os07g0695100	7	29616705 - 29629223	response regulator receiver domain containing protein	11.6766
	LOC_Os07g49470	Os07g0695300	7	29630560 - 29633467	protein kinase APK1B, chloroplast precursor	2.85307
	LOC_Os07g49480	Os07g0695400	7	29638363 - 29633585	KIP1, Kinase interacting protein 1	1.20538
	LOC_Os07g49520	Os07g0695800	7	29656860 - 29662509	2-oxoglutarate dehydrogenase E1 component, mitochondrial precursor	3.67788
	LOC_Os07g49530	Os07g0695900	7	29663362 - 29666314	MYB family transcription factor	2.69693
qBBR8	LOC_Os08g08990	Os08g0189400	8	5233768 - 5234798	Cupin domain containing protein	0
	LOC_Os08g09100	Os08g0190200	8	5273052 - 5268917	RNA recognition motif containing protein	15.898
	LOC_Os08g09110	Os08g0190300	8	5279294 - 5274864	NB-ARC domain containing protein	0
	LOC_Os08g09180	Os08g0190800	8	5320873 - 5318646	postsynaptic protein CRIPT	35.8349
	LOC_Os08g09190	Os08g0191000	8	5322709 - 5325262	auxin efflux carrier component	10.8019
	LOC_Os08g09200	Os08g0191100	8	5334951 - 5327531	aconitate hydratase protein	10.7496
	LOC_Os08g09210	Os08g0191200	8	5341430 - 5345421	phosphoribosylamine--glycine ligase	1.96751
	LOC_Os08g09220	Os08g0191300	8	5347221 - 5345885	OsFBX262 - F-box domain containing protein	0
	LOC_Os08g09230	Os08g0191433	8	5352105 - 5363367	starch synthase III	0.248093
	LOC_Os08g09240	Os08g0191600	8	5364349 - 5366503	autophagy-related protein	87.3908
	LOC_Os08g09250	Os08g0191700	8	5377152 - 5373362	glyoxalase family protein	158.483
	LOC_Os08g09260	Os08g0191800	8	5384023 - 5379310	tRNA synthetase	0
	LOC_Os08g09270	Os08g0191900	8	5384443 - 5388851	pentatricopeptide	7.07748
	LOC_Os08g09320	Os08g0192400	8	5404343 - 5400910	YL1 nuclear protein C-terminal domain containing protein	1.43626
	LOC_Os08g09340	Os08g0192800	8	5418272 - 5420390	bromodomain containing protein	10.6613
	LOC_Os08g09350	Os08g0192900	8	5426674 - 5422258	Nucleotide-binding, alpha-beta plait domain containing protein	4.16786
	LOC_Os08g09370	Os08g0193100	8	5435582 - 5439963	polyprenyl synthetase	1.45708
	LOC_Os08g09380	Os08g0193200	8	5442915 - 5441419	OsFBX263 - F-box domain containing protein	0
	LOC_Os08g09390	Os08g0193300	8	5448609 - 5446749	OsFBX264 - F-box domain containing protein	0
	LOC_Os08g09410	Os08g0193500	8	5453774 - 5452020	OsFBX265 - F-box domain containing protein	0
	LOC_Os08g09420	Os08g0193600	8	5457347 - 5460486	OsFBX266 - F-box domain containing protein	0
	LOC_Os08g09430	Os08g0193700	8	5469304 - 5466374	disease resistance protein RPM1	0
	LOC_Os08g09450	Os08g0193900	8	5477878 - 5474995	OsFBL41 - F-box domain and LRR containing protein	0
	LOC_Os08g09460	Os08g0194000	8	5481887 - 5479726	OsFBX267 - F-box domain containing protein	0
	LOC_Os08g09480	None	8	5491809 - 5490786	OsFBX268 - F-box domain containing protein	0
	LOC_Os08g09590	Os08g0195000	8	5551343 - 5553193	OsFBL42 - F-box domain and LRR containing protein	0
	LOC_Os08g09600	Os08g0195200	8	5558680 - 5559405	F-box protein	0
	LOC_Os08g09640	Os08g0195800	8	5574384 - 5572031	OsFBL43 - F-box domain and LRR containing protein	0
	LOC_Os08g09650	Os08g0195900	8	5578655 - 5576467	OsFBX269 - F-box domain containing protein	0
	LOC_Os08g09660	None	8	5580577 - 5580885	DUF640 domain containing protein	0
	LOC_Os08g09670	Os08g0196200	8	5587025 - 5584228	F-box/LRR-repeat protein 22	4.00313
	LOC_Os08g09690	Os08g0196700	8	5597554 - 5601117	nuclear transcription factor Y subunit	13.5014
	LOC_Os08g09700	Os08g0196900	8	5602622 - 5607317	OsFBX270 - F-box domain containing protein	0
	LOC_Os08g09710	Os08g0197000	8	5609250 - 5612375	OsFBX271 - F-box domain containing protein	1.21209
	LOC_Os08g09715	Os08g0197050	8	5613578 - 5616235	F-box domain containing protein	0.259212
	LOC_Os08g09720	Os08g0197100	8	5618541 - 5621555	OsFBX272 - F-box domain containing protein	0
	LOC_Os08g09730	Os08g0197200	8	5623663 - 5626687	OsFBX273 - F-box domain containing protein	0
	LOC_Os08g09740	Os08g0197300	8	5628896 - 5632266	OsFBX274 - F-box domain containing protein	0
qBBR9	LOC_Os09g14870	None	9	8868796 - 8873868	expressed protein	0
	LOC_Os09g14890	None	9	8890135 - 8889533	expressed protein	0
	LOC_Os09g14910	None	9	8911419 - 8911959	expressed protein	0
	LOC_Os09g14920	None	9	8916024 - 8913628	hypothetical protein	0
	LOC_Os09g14950	Os09g0318500	9	8965293 - 8965775	expressed protein	0
	LOC_Os09g14970	None	9	8981385 - 8980276	hypothetical protein	0
	LOC_Os09g15040	None	9	9073688 - 9075130	hypothetical protein	0
	LOC_Os09g15040	Os09g0319701	9	9088467 - 9087462	expressed protein	69.3948
	LOC_Os09g15050	Os09g0319800	9	9096555 - 9101314	CPS3(ENT-COPALYL DIPHOSPHATE 3), Terpene synthase-like domain containing protein	0
	LOC_Os09g15060	None	9	9105917 - 9111420	expressed protein	0
	LOC_Os09g15070	None	9	9122146 - 9120451	expressed protein	0
qBBR10-1	LOC_Os10g35450	Os10g0497600	10	18970490 - 18975230	serine/threonine-protein kinase	1.31335
	LOC_Os10g35460	Os10g0497700	10	18976009 - 18979110	COBRA, putative, expressed	2.68193
	LOC_Os10g35470	Os10g0497800	10	18981326 - 18985212	oxidoreductase, putative, expressed	5.89294
	LOC_Os10g35480	Os10g0497900	10	18986705 - 18988982	lanC-like protein 2	1.69174
	LOC_Os10g35490	Os10g0498000	10	18991425 - 18989312	hydrolase, alpha/beta fold family domain containing protein	0.357672
	LOC_Os10g35500	Os10g0498100	10	18994568 - 18996816	epoxide hydrolase	0
	LOC_Os10g35520	Os10g0498200	10	18998799 - 19001037	hydrolase, alpha/beta fold family domain containing protein	8.24677
	LOC_Os10g35530	Os10g0498300	10	19002214 - 19004174	hydrolase, alpha/beta fold family domain containing protein	4.99323
	LOC_Os10g35540	Os10g0498500	10	19005822 - 19007756	hydrolase, alpha/beta fold family domain containing protein	0.908299
	LOC_Os10g35550	Os10g0498600	10	19014274 - 19009680	pre-mRNA-processing factor 6	13.6549
	LOC_Os10g35580	Os10g0498900	10	19036321 - 19033885	ATEB1A-like microtubule associated protein	0
	LOC_Os10g35630	Os10g0499400	10	19053652 - 19056108	cystathionin beta synthase protein	19.3339
	LOC_Os10g35640	Os10g0499500	10	19056887 - 19059683	Rf1, mitochondrial precursor	0.370722
	LOC_Os10g35660	None	10	19073156 - 19071212	MYB family transcription factor	0
	LOC_Os10g35670	Os10g0500300	10	19078660 - 19081605	zinc finger, RING-type	5.42569
	LOC_Os10g35680	Os10g0500400	10	19083239 - 19082494	acetyltransferase, GNAT family	0
	LOC_Os10g35690	Os10g0500500	10	19084294 - 19087665	ribosomal protein S18 containing protein	10.2642
	LOC_Os10g35720	Os10g0500700	10	19096820 - 19100605	OsGrx_S17 - glutaredoxin subgroup II	46.4991
	LOC_Os10g35730	Os10g0501000	10	19104084 - 19105750	pentatricopeptide repeat domain containing protein	0.829965
	LOC_Os10g35750	Os10g0501200	10	19108875 - 19111044	pentatricopeptide, putative, expressed	0.28684
	LOC_Os10g35760	Os10g0501300	10	19112196 - 19117625	pentatricopeptide, putative, expressed	2.99582
	LOC_Os10g35770	Os10g0501500	10	19129876 - 19133641	E2F-related protein, putative, expressed	26.2105
	LOC_Os10g35790	Os10g0501700	10	19143586 - 19142222	Rf1, mitochondrial precursor	0
	LOC_Os10g35810	Os10g0502000	10	19150913 - 19147616	thylakoid lumenal protein	60.7761
	LOC_Os10g35840	Os10g0502400	10	19162504 - 19159093	shikimate/quinate 5-dehydrogenase	217.868
	LOC_Os10g35850	Os10g0502500	10	19168809 - 19166322	cytochrome b5-like Heme/Steroid binding domain containing protein	32.739
	LOC_Os10g35870	Os10g0502600	10	19174055 - 19171741	cytochrome b5-like Heme/Steroid binding domain containing protein	52.3459
	LOC_Os10g35920	Os10g0502900	10	19194448 - 19190119	OsFBX389 - F-box domain containing protein	8.69571
	LOC_Os10g35930	Os10g0503100	10	19200734 - 19198745	OsPLIM2c - LIM domain protein, putative actin-binding protein and transcription factor	3.10402
	LOC_Os10g35940	Os10g0503200	10	19206783 - 19201521	folylpolyglutamate synthetase	25.3754
	LOC_Os10g35950	Os10g0503300	10	19213622 - 19216326	transferase family protein	30.178
	LOC_Os10g35960	Os10g0503500	10	19218567 - 19224021	NAD-dependent malic enzyme, mitochondrial precursor	49.9144
	LOC_Os10g35980	Os10g0503600	10	19233195 - 19230258	tetraspanin family protein	1.51747
	LOC_Os10g35990	Os10g0503700	10	19241930 - 19236363	DEAD-box ATP-dependent RNA helicase	16.0297
	LOC_Os10g36000	Os10g0503800	10	19246886 - 19244918	remorin C-terminal domain containing protein	180.81
	LOC_Os10g36030	Os10g0504200	10	19258067 - 19255873	cytochrome b561	0
	LOC_Os10g36060	Os10g0504600	10	19276101 - 19281496	protein transport protein-related	1.7958
	LOC_Os10g36070	Os10g0504650	10	19288320 - 19288018	LTPL155 - Protease inhibitor/seed storage/LTP family protein precursor	0
	LOC_Os10g36090	Os10g0504700	10	19299891 - 19299589	LTPL156 - Protease inhibitor/seed storage/LTP family protein precursor	0
	LOC_Os10g36100	Os10g0504900	10	19303783 - 19304347	LTPL157 - Protease inhibitor/seed storage/LTP family protein precursor	0
	LOC_Os10g36110	Os10g0505000	10	19308081 - 19307415	LTPL158 - Protease inhibitor/seed storage/LTP family protein precursor	0
	LOC_Os10g36160	Os10g0505500	10	19330978 - 19330372	LTPL159 - Protease inhibitor/seed storage/LTP family protein precursor	0
	LOC_Os10g36170	Os10g0505700	10	19335615 - 19335022	LTPL160 - Protease inhibitor/seed storage/LTP family protein precursor	16.6213
	LOC_Os10g36190	Os10g0506000	10	19350161 - 19351951	PPR repeat domain containing protein	0
	LOC_Os10g36200	Os10g0506100	10	19354081 - 19352978	heavy metal-associated domain containing protein, expressed	10.5359
	LOC_Os10g36210	Os10g0506200	10	19356293 - 19363166	valyl-tRNA synthetase	1.40896
qBBR10-2	LOC_Os10g37480	Os10g0518800	10	20060891 - 20070551	STE_PAK_Ste20_STLK.6 - STE kinases include homologs to sterile 7, sterile 11 and sterile 20 from yeast	9.92306
	LOC_Os10g37490	Os10g0518900	10	20074175 - 20070718	DNA excision repair protein ERCC-1	1.96521
	LOC_Os10g37500	Os10g0519300	10	20083719 - 20081776	AAA-type ATPase family protein	23.5585
	LOC_Os10g37520	Os10g0519600	10	20091716 - 20095059	major facilitator superfamily domain-containing protein 5	4.22187
	LOC_Os10g37530	Os10g0519700	10	20096519 - 20095489	mitochondrial import inner membrane translocase subunit Tim17	4.37671
	LOC_Os10g37540	Os10g0519800	10	20098367 - 20100038	OsFBDUF48 - F-box and DUF domain containing protein	0
	LOC_Os10g37570	Os10g0520100	10	20108962 - 20110296	OsFBDUF49 - F-box and DUF domain containing protein	0.957162
	LOC_Os10g37630	Os10g0520600	10	20139758 - 20135405	UBX domain-containing protein	10.1454
	LOC_Os10g37640	Os10g0520700	10	20144863 - 20140647	HIT zinc finger domain containing protein	3.2776
	LOC_Os10g37650	Os10g0520900	10	20148058 - 20151167	impaired sucrose induction 1	1.4083
	LOC_Os10g37660	Os10g0521000	10	20159181 - 20154546	trehalase precursor	3.02835
	LOC_Os10g37670	Os10g0521100	10	20162434 - 20160992	actin-depolymerizing factor	0
	LOC_Os10g37690	Os10g0521300	10	20166148 - 20171124	inner membrane protein	2.61643
	LOC_Os10g37700	None	10	20173525 - 20173934	hydrolase protein	0
	LOC_Os10g37710	Os10g0521400	10	20175634 - 20179156	hydrolase, alpha/beta fold family protein	2.97101
	LOC_Os10g37720	Os10g0521500	10	20181672 - 20186122	hydrolase, alpha/beta fold family protein	4.53697
	LOC_Os10g37730	Os10g0521600	10	20189647 - 20184885	pollen ankyrin	11.2362
	LOC_Os10g37740	Os10g0521700	10	20201332 - 20196581	CGMC_GSK.9 - CGMC includes CDA, MAPK, GSK3, and CLKC kinases	26.5856
	LOC_Os10g37760	Os10g0521900	10	20207340 - 20209572	OsRhmbd17 - Putative Rhomboid homologue	1.01292
	LOC_Os10g37770	Os10g0522000	10	20214287 - 20210953	dehydration response related protein	6.19838
	LOC_Os10g37830	Os10g0522400	10	20252168 - 20254607	OsFBX391 - F-box domain containing protein	15.5446
	LOC_Os10g37840	Os10g0522500	10	20257018 - 20260446	CCB2, putative, expressed	7.94175
	LOC_Os10g37850	Os10g0522601	10	20265221 - 20267622	armadillo, putative, expressed	8.66661
	LOC_Os10g37880	Os10g0522900	10	20281431 - 20285018	oxidoreductase, putative, expressed	13.5085
	LOC_Os10g37920	None	10	20307371 - 20308990	MATE efflux family protein	0
	LOC_Os10g37980	Os10g0523700	10	20347004 - 20344995	prephenate dehydratase domain containing protein	105.155
	LOC_Os10g38030	Os10g0524100	10	20368287 - 20365322	per1-like family protein	16.7475
	LOC_Os10g38040	Os10g0524300	10	20374252 - 20375455	lysM domain containing protein	3.19724
	LOC_Os10g38050	Os10g0524500	10	20377195 - 20380235	HOTHEAD precursor	0.257758
	LOC_Os10g38060	Os10g0524400	10	20386096 - 20379535	phospholipase D	3.33576
	LOC_Os10g38090	Os10g0524700	10	20399339 - 20394588	cytochrome P450	3.53494
	LOC_Os10g38140	Os10g0525400	10	20433265 - 20431775	glutathione S-transferase	47.5699
	LOC_Os10g38150	Os10g0525500	10	20435650 - 20434578	glutathione S-transferase, N-terminal domain containing protein	8.20091
	LOC_Os10g38160	None	10	20437920 - 20439182	glutathione S-transferase	1.81365
	LOC_Os10g38196	None	10	20455335 - 20455736	uncharacterized protein ycf68	0
qBBR11-1	LOC_Os11g06040	Os11g0159000	11	2868762 - 2860733	PX domain containing protein	4.40874
	LOC_Os11g06110	Os11g0160000	11	2907918 - 2909370	carrier, putative, expressed	0
	LOC_Os11g06130	Os11g0160100	11	2918225 - 2909397	PHD-finger family protein	3.95125
	LOC_Os11g06140	Os11g0160300	11	2929173 - 2925595	serine/threonine-protein kinase WNK4	0
	LOC_Os11g06150	Os11g0160400	11	2932659 - 2933856	basic proline-rich protein precursor	1.55125
	LOC_Os11g06170	Os11g0160500	11	2939272 - 2942834	bZIP transcriptional activator RSG	15.7141
	LOC_Os11g06180	Os11g0160550	11	2950162 - 2952223	nodulation-signaling pathway 2 protein	0.89392
	LOC_Os11g06240	Os11g0161166	11	2988219 - 2986548	ATOZI1, putative, expressed	0
	LOC_Os11g06310	Os11g0161900	11	3026741 - 3027364	integral membrane protein	0
	LOC_Os11g06340	Os11g0162200	11	3037873 - 3039854	ubiquinol-cytochrome C reductase hinge protein	18.0687
	LOC_Os11g06390	Os11g0163100	11	3078859 - 3081524	actin, putative, expressed	125.455
	LOC_Os11g06410	Os11g0163500	11	3091535 - 3096323	homeodomain, putative, expressed	1.17666
	LOC_Os11g06420	Os11g0163600	11	3098464 - 3102676	OsFBT13 - F-box and tubby domain containing protein	7.77308
	LOC_Os11g06460	Os11g0164000	11	3118579 - 3116299	ribosome inactivating protein	0
	LOC_Os11g06490	Os11g0164200	11	3136630 - 3134886	ribosome inactivating protein	0
	LOC_Os11g06520	Os11g0164600	11	3147493 - 3147918	thiamine pyrophosphate enzyme, N-terminal TPP binding domain containing protein	0
	LOC_Os11g06560	None	11	3154922 - 3155463	jasmonate-induced protein	0
	LOC_Os11g06580	Os11g0166100	11	3178940 - 3181626	OsFBX397 - F-box domain containing protein	0.669376
	LOC_Os11g06590	Os11g0166201	11	3184169 - 3183394	alcohol dehydrogenase GroES-like domain containing protein	0.624559
	LOC_Os11g06610	None	11	3194290 - 3195208	jasmonate-induced protein	0
	LOC_Os11g06630	None	11	3212180 - 3211305	ribosome inactivating protein	0
	LOC_Os11g06650	Os11g0166800	11	3236546 - 3233711	transcription elongation factor protein	2.40357
	LOC_Os11g06690	Os11g0167500	11	3256399 - 3261237	serine esterase family protein	3.53049
qBBR11-2	LOC_Os11g08020	Os11g0182900	11	4175166 - 4168186	ankyrin repeat family protein	0
	LOC_Os11g08080	Os11g0183700	11	4220829 - 4229473	SWIRM domain containing protein	14.6334
	LOC_Os11g08100	Os11g0183900	11	4247299 - 4252006	eukaryotic aspartyl protease domain containing protein	10.7964
	LOC_Os11g08120	Os11g0184300	11	4262908 - 4265304	Os11bglu37 - GH1 pseudogene	0
	LOC_Os11g08170	Os11g0184400	11	4285112 - 4285498	DEFL45 - Defensin and Defensin-like DEFL family	0
	LOC_Os11g08180	Os11g0184600	11	4287928 - 4288353	aspartic proteinase Asp1 precursor	0
	LOC_Os11g08190	Os11g0184600	11	4288975 - 4291261	aspartic proteinase Asp1 precursor	0
	LOC_Os11g08200	Os11g0184800	11	4295158 - 4297681	eukaryotic aspartyl protease domain containing protein	0.50232
	LOC_Os11g08210	Os11g0184900	11	4301783 - 4299149	no apical meristem protein	46.5239
	LOC_Os11g08220	Os11g0185100	11	4315043 - 4315616	DEFL28 - Defensin and Defensin-like DEFL family	0
	LOC_Os11g08230	None	11	4325545 - 4319196	DEFL46 - Defensin and Defensin-like DEFL family	0
	LOC_Os11g08240	Os11g0185400	11	4326038 - 4326364	DEFL29 - Defensin and Defensin-like DEFL family	0
	LOC_Os11g08250	None	11	4327769 - 4328098	DEFL30 - Defensin and Defensin-like DEFL family	0
	LOC_Os11g08260	None	11	4330064 - 4330414	DEFL31 - Defensin and Defensin-like DEFL family	0
	LOC_Os11g08270	None	11	4336494 - 4337008	DEFL32 - Defensin and Defensin-like DEFL family	0
	LOC_Os11g08280	None	11	4342477 - 4342815	DEFL33 - Defensin and Defensin-like DEFL family	0
	LOC_Os11g08300	Os11g0186200	11	4375281 - 4380044	aldehyde dehydrogenase	23.9278
	LOC_Os11g08314	Os11g0186300	11	4380785 - 4387947	methyltransferase	0.0444173
	LOC_Os11g08330	Os11g0186400	11	4397808 - 4387460	POLD1 - Putative DNA polymerase delta catalytic subunit	2.79735
	LOC_Os11g08340	Os11g0186500	11	4401492 - 4403522	OsGH3.12 - Probable indole-3-acetic acid-amido synthetase	0
	LOC_Os11g08370	Os11g0186800	11	4413240 - 4415870	transporter, major facilitator family	1.07168
	LOC_Os11g08380	Os11g0186900	11	4418435 - 4415910	1-aminocyclopropane-1-carboxylate oxidase	0
	LOC_Os11g08410	Os11g0187200	11	4434071 - 4432776	GATA zinc finger domain containing protein	0
	LOC_Os11g08440	Os11g0187500	11	4443164 - 4446466	DnaK family protein	0.333507
	LOC_Os11g08445	None	11	4448642 - 4452224	DnaK family protein	0
	LOC_Os11g08460	Os11g0187600	11	4469353 - 4466299	DnaK family protein	0
	LOC_Os11g08470	Os11g0187800	11	4480654 - 4476621	DnaK family protein	0
	LOC_Os11g08569	Os11g0189600	11	4522339 - 4558016	cycloartenol synthase	0.317865
qBBR11-3	LOC_Os11g43480	Os11g0655500	11	26253962 - 26257108	Leucine Rich Repeat family protein	0
	LOC_Os11g43500	Os11g0655700	11	26261416 - 26260142	NBS-LRR type disease resistance protein	0
	LOC_Os11g43510	Os11g0655800	11	26263726 - 26267156	lipase precursor	19.4888
	LOC_Os11g43520	Os11g0655900	11	26269974 - 26270588	OsGrx_C17 - glutaredoxin subgroup III	3.42325
	LOC_Os11g43530	Os11g0656000	11	26275810 - 26276362	OsGrx_C13 - glutaredoxin subgroup III	0
	LOC_Os11g43550	Os11g0656400	11	26285141 - 26285470	OsGrx_C14 - glutaredoxin subgroup III	0
	LOC_Os11g43580	Os11g0656700	11	26294183 - 26294512	OsGrx_C16 - glutaredoxin subgroup III	0
	LOC_Os11g43590	Os11g0657000	11	26299760 - 26305709	kelch repeat protein	0.439582
	LOC_Os11g43600	Os11g0657100	11	26306075 - 26310454	peptide chain release factor protein	10.8698
	LOC_Os11g43610	Os11g0657200	11	26312789 - 26310804	oxidoreductase, 2OG-Fe oxygenase family protein	5.3315
	LOC_Os11g43620	Os11g0657300	11	26313077 - 26315155	LSM domain containing protein	8.35875
	LOC_Os11g43650	None	11	26329688 - 26330457	ompA/MotB, putative, expressed	0
	LOC_Os11g43700	Os11g0657900	11	26380866 - 26376804	RGH1A, putative, expressed	0.870798
	LOC_Os11g43740	Os11g0658700	11	26414394 - 26418442	OsMADS68 - MADS-box family gene with MIKC* type-box	0
	LOC_Os11g43750	Os11g0658800	11	26423934 - 26420022	polygalacturonase	4.31864
	LOC_Os11g43760	Os11g0658900	11	26433999 - 26439652	lipase class 3 family protein	0
	LOC_Os11g43770	Os11g0659000	11	26443000 - 26444475	Leucine Rich Repeat family protein	0
	LOC_Os11g43790	Os11g0659200	11	26453036 - 26453881	DUF581 domain containing protein	0
	LOC_Os11g43800	Os11g0659400	11	26455695 - 26460071	PPR repeat domain containing protein	1.70196
	LOC_Os11g43820	Os11g0659500	11	26473257 - 26468418	myristoyl-acyl carrier protein thioesterase, chloroplast precursor	11.93
	LOC_Os11g43830	Os11g0659600	11	26478045 - 26475500	pectinesterase	0
	LOC_Os11g43860	Os11g0660000	11	26492383 - 26488372	sodium/calcium exchanger protein	27.8211
	LOC_Os11g43890	Os11g0660300	11	26501618 - 26504311	WD domain, G-beta repeat domain containing protein	7.87285
	LOC_Os11g43900	Os11g0660500	11	26513134 - 26510871	translationally-controlled tumor protein	273.269
	LOC_Os11g43934	Os11g0661000	11	26531006 - 26527574	pentatricopeptide	4.14414
	LOC_Os11g43950	Os11g0661200	11	26542837 - 26549304	dnaJ domain containing protein	2.6446
	LOC_Os11g43960	Os11g0661300	11	26549874 - 26552470	mitochondrial carrier protein	14.1882
	LOC_Os11g43970	Os11g0661400	11	26563341 - 26552934	AAA-type ATPase family protein	27.7029
	LOC_Os11g43980	Os11g0661600	11	26572252 - 26574119	peroxidase precursor	0
qBBR11-4	LOC_Os11g45060	Os11g0676050	11	27268948 - 27273348	Similar to NB-ARC domain containing protein	0.553992
	LOC_Os11g45090	Os11g0675200	11	27282232 - 27285045	Similar to NB-ARC domain containing protein, expressed	0
	LOC_Os11g45130	Os11g0676500	11	27318942 - 27324163	Hypothetical conserved gene	0
	LOC_Os11g45160	Os11g0676800	11	27335214 - 27337380	Similar to NB-ARC domain containing protein	0
	LOC_Os11g45180	Os11g0677000	11	27342028 - 27345123	Similar to NB-ARC domain containing protein, expressed	0.0274363
	LOC_Os11g45190	Os11g0677101	11	27349483 - 27354931	Similar to NB-ARC domain containing protein	0.714189
	LOC_Os11g45220	Os11g0677400	11	27368303 - 27366725	Pectinesterase inhibitor domain containing protein	0
	LOC_Os11g45250	Os11g0677500	11	27388433 - 27383516	Similar to Ribonucleases P/MRP protein subunit POP1 containing protein	2.00493
	LOC_Os11g45280	Os11g0678000	11	27399798 - 27406608	Similar to PAS domain containing protein, expressed	7.91668
	LOC_Os11g45330	Os11g0678400	11	27427776 - 27430560	Similar to NB-ARC domain containing protein, expressed	0.14681
	LOC_Os11g45360	None	11	27438082 - 27437610	DEFL15 - Defensin and Defensin-like DEFL family, expressed	0
	LOC_Os11g45380	Os11g0679000	11	27452792 - 27449823	Von Willebrand factor, type A domain containing protein	0
	LOC_Os11g45390	Os11g0679400	11	27474866 - 27467600	Von Willebrand factor type A domain containing protein, putative, expressed	0
	LOC_Os11g45400	Os11g0679700	11	27486903 - 27490269	GPAT3, glycerol-3-phosphate acyltransferase, Anther development, Pollen formation	2.77693
	LOC_Os11g45540	Os11g0681400	11	27574113 - 27571083	RLCK352, similar to protein kinase	0.46967
	LOC_Os11g45560	None	11	27579282 - 27576676	MBTB68 - Bric-a-Brac, Tramtrack, Broad Complex BTB domain with Meprin and TRAF Homology MATH domain, expressed	0
	LOC_Os11g45580	Os11g0682000	11	27589186 - 27583623	Hypothetical conserved gene	0
	LOC_Os11g45620	Os11g0682600	11	27609143 - 27603341	Conserved hypothetical protein	0
	LOC_Os11g45710	Os11g0683500	11	27655231 - 27650595	BGLU36, hypothetical conserved gene	36.79
	LOC_Os11g45720	Os11g0683700	11	27658409 - 27656251	PME33, pectin lyase fold domain containing protein	0
	LOC_Os11g45730	Os11g0683800	11	27662609 - 27660456	PME34, pectin lyase fold/virulence factor domain containing protein	0
	LOC_Os11g45740	Os11g0684000	11	27673334 - 27670321	MYB21, similar to Transcription factor MYB21 (Myb-related protein 21) (AtMYB21) (Myb homolog 3) (AtMyb3)	6.5889
	LOC_Os11g45750	Os11g0684100	11	27690288 - 27683640	WRKY125	11.1903
	LOC_Os11g45780	None	11	27701883 - 27701070	RGH2B, putative, expressed	0
	LOC_Os11g45790	Os11g0684700	11	27707310 - 27703761	Similar to NB-ARC domain containing protein, expressed	3.38364
	LOC_Os11g45850	Os11g0685700	11	27740142 - 27741375	WRKY61, Similar to WRKY transcription factor 61	13.343
	LOC_Os11g45920	Os11g0686250	11	27785982 - 27779324	WRKY63, DNA-binding WRKY domain containing protein	1.56259
	LOC_Os11g45924	Os11g0686400	11	27791943 - 27789618	WRKY41, similar to WRKY transcription factor 41	2.08724
qBBR11-5	LOC_Os11g47110		11	28321726 - 28327978	OsWAK121 - OsWAK receptor-like protein kinase, expressed	0
	LOC_Os11g47120		11	28338717 - 28335093	DEFL48 - Defensin and Defensin-like DEFL family, expressed	2.36445
	LOC_Os11g47130		11	28340051 - 28347860	protein transporter, putative, expressed	2.13016
	LOC_Os11g47140		11	28356988 - 28362730	OsWAK123 - OsWAK receptor-like protein kinase, expressed	0
	LOC_Os11g47160		11	28371257 - 28373985	receptor kinase 1, putative, expressed	0.454586
	LOC_Os11g47150		11	28365583 - 28369884	OsWAK122 - OsWAK receptor-like protein kinase, expressed	0
	LOC_Os11g47170		11	28374214 - 28374891	receptor-like protein kinase precursor, putative, expressed	0.800802
	LOC_Os11g47180		11	28376327 - 28379731	receptor-like protein kinase 2 precursor, putative, expressed	0.377971
	LOC_Os11g47210		11	28399360 - 28402773	receptor-like protein kinase 5 precursor, putative, expressed	0.120722
	LOC_Os11g47240		11	28411141 - 28407554	leucine-rich repeat receptor protein kinase EXS precursor, putative, expressed	10.234
	LOC_Os11g47269		11	28428487 - 28429125	DEFL44 - Defensin and Defensin-like DEFL family, expressed	0
	LOC_Os11g47290		11	28438467 - 28431297	receptor kinase, putative, expressed	0
	LOC_Os11g47300		11	28444371 - 28447804	receptor-like protein kinase precursor, putative, expressed	0.0929939
	LOC_Os11g47310		11	28454914 - 28451236	receptor kinase-like protein, identical, putative, expressed	0.463678
	LOC_Os11g47320		11	28469812 - 28462069	protein transporter, putative, expressed	2.22425
	LOC_Os11g47330		11	28474461 - 28478132	ATP-grasp domain containing protein, expressed	3.16471
	LOC_Os11g47350		11	28483676 - 28486502	beta-D-xylosidase, putative, expressed	0
	LOC_Os11g47390		11	28511163 - 28508444	laccase precursor protein, putative, expressed	0
	LOC_Os11g47432		11	28546770 - 28542267	zinc knuckle family protein, expressed	0
qBBR11-6	LOC_Os11g47438	None	11	28591493 - 28586450	zinc knuckle family protein	0
	LOC_Os11g47447	Os11g0700100	11	28653511 - 28655918	stripe rust resistance protein Yr10	0
	LOC_Os11g47460	Os11g0700500	11	28705306 - 28703899	MYB family transcription factor	16.7422
	LOC_Os11g47490	None	11	28718384 - 28719242	senescence-induced receptor-like serine/threonine-protein kinase precursor	0
	LOC_Os11g47500	Os11g0700900	11	28724027 - 28723113	glycosyl hydrolase, putative, expressed	2.40891
	LOC_Os11g47510	Os11g0701000	11	28728823 - 28727475	glycosyl hydrolase, putative, expressed	0
	LOC_Os11g47520	Os11g0701100	11	28730145 - 28731323	glycosyl hydrolase, putative, expressed	0
	LOC_Os11g47530	Os11g0701200	11	28733117 - 28734280	glycosyl hydrolase, putative, expressed	0
	LOC_Os11g47550	Os11g0701400	11	28735982 - 28737159	glycosyl hydrolase, putative, expressed	0
	LOC_Os11g47560	Os11g0701500	11	28739616 - 28740710	glycosyl hydrolase, putative, expressed	0
	LOC_Os11g47570	Os11g0701600	11	28748076 - 28749262	glycosyl hydrolase, putative, expressed	0
	LOC_Os11g47580	Os11g0701800	11	28753857 - 28755114	glycosyl hydrolase, putative, expressed	0
	LOC_Os11g47590	Os11g0701900	11	28757160 - 28755786	glycosyl hydrolase, putative, expressed	0
	LOC_Os11g47600	Os11g0702100	11	28760007 - 28758715	glycosyl hydrolase, putative, expressed	1.30839
	LOC_Os11g47610	Os11g0702200	11	28761603 - 28760411	glycosyl hydrolase, putative, expressed	0
	LOC_Os11g47620	Os11g0702300	11	28763222 - 28762443	ZOS11-09 - C2H2 zinc finger protein, expressed	0
	LOC_Os11g47630	Os11g0702400	11	28766937 - 28766092	ZOS11-10 - C2H2 zinc finger protein, expressed	1.17258
	LOC_Os11g47650	Os11g0702700	11	28774435 - 28777987	trp repressor/replication initiator, putative, expressed	3.06865
	LOC_Os11g47670	Os11g0703000	11	28781161 - 28782202	thaumatin family domain containing protein, expressed	1.4753
	LOC_Os11g47680	Os11g0703100	11	28783158 - 28783992	thaumatin family domain containing protein, expressed	16.4244
	LOC_Os11g47690	Os11g0703200	11	28784150 - 28784662	zinc finger, C3HC4 type domain containing protein, expressed	1.25517
	LOC_Os11g47700	Os11g0703300	11	28785275 - 28785787	zinc finger, C3HC4 type domain containing protein, expressed	0
	LOC_Os11g47710	Os11g0703400	11	28788237 - 28785848	SNF7 domain containing protein, putative, expressed	11.1618
	LOC_Os11g47760	Os11g0703900	11	28804248 - 28808550	DnaK family protein, putative, expressed	495.967
	LOC_Os11g47770	Os11g0704000	11	28809410 - 28811550	selT/selW/selH selenoprotein domain containing protein, expressed	0
	LOC_Os11g47780	Os11g0704100	11	28815723 - 28811740	pollen signalling protein with adenylyl cyclase activity, putative, expressed	0
	LOC_Os11g47800	Os11g0704300	11	28820765 - 28824245	spo0B-associated GTP-binding protein, putative, expressed	0.814043
	LOC_Os11g47809	Os11g0704500	11	28827676 - 28828513	metallothionein, putative, expressed	653.531
	LOC_Os11g47820	Os11g0704600	11	28842809 - 28838673	glucan endo-1,3-beta-glucosidase precursor, putative, expressed	20.8353
	LOC_Os11g47830	Os11g0704700	11	28852938 - 28845905	RNA recognition motif containing protein, expressed	7.74189
	LOC_Os11g47840	Os11g0704800	11	28857521 - 28853507	OsRhmbd18 - Putative Rhomboid homologue, expressed	1.8746
	LOC_Os11g47870	Os11g0705200	11	28870096 - 28872571	GRAS family transcription factor domain containing protein, expressed	3.29904
	LOC_Os11g47890	None	11	28887633 - 28889549	GRAS family transcription factor domain containing protein, expressed	0
	LOC_Os11g47900	Os11g0705900	11	28891244 - 28893528	SCARECROW, putative, expressed	0
	LOC_Os11g47910	None	11	28895187 - 28896974	SCARECROW, putative, expressed	2.36176
	LOC_Os11g47920	Os11g0706200	11	28899015 - 28900796	SCARECROW, putative, expressed	9.59003
	LOC_Os11g47930	Os11g0706100	11	28904573 - 28901999	alpha-hemolysin, putative, expressed	12.4402
	LOC_Os11g47944	Os11g0706600	11	28919760 - 28918916	thaumatin, putative, expressed	0
	LOC_Os11g47950	Os11g0706801	11	28923592 - 28921418	cyclin, putative, expressed	0
	LOC_Os11g47970	Os11g0707000	11	28936340 - 28934294	AAA-type ATPase family protein, putative, expressed	21671.2
	LOC_Os11g48000	Os11g0707300	11	28948945 - 28947299	ZOS11-11 - C2H2 zinc finger protein, expressed	0.874711
	LOC_Os11g48020	Os11g0707600	11	28957199 - 28953907	fatty acid hydroxylase, putative, expressed	69.9023
FPKM refers to RNA-Seq FPKM Expression Values(Leaves-20 days) from Rice Genome Annotation Project(http://rice.plantbiology.msu.edu/index.shtml)
Genes selected for real-time PCR analysis were marked in green.
Genes with the leading SNP located in their protein coding region were marked in yellow.
The three WAK genes marked in red were also discussed in this study.
