# Supplementary material for: Genome-Wide Association Mapping and Gene Expression Analysis Reveal the Negative Role of OsMYB21 in Regulating Bacterial Blight Resistance in Rice
Source: Rice (N Y). 2021 Jun 29;14:58. doi: 10.1186/s12284-021-00501-z (PMC8241976; doi:10.1186/s12284-021-00501-z)
Supplement: Supplementary file 4 — Additional file 4: Table S4. Expression detection of 11 potential genes before and after bacterial inoculation. [file 12284_2021_501_MOESM4_ESM.xlsx]

## Sheet: Sheet1
Table S4. Expression detection of 11 potential genes befor and after bacterial inoculation.
Locus Name	RAP	Description	Sample	Cq
LOC_Os11g45790	Os11g0684700	Similar to NB-ARC domain containing protein, expressed	Control(without inoculation)	29.1298
			Control(without inoculation)	29.2045
			Control(without inoculation)	29.1558
			12 hours after inoculation	29.7635
			12 hours after inoculation	29.8215
			12 hours after inoculation	29.7719
			24 hours after inoculation	28.6386
			24 hours after inoculation	28.6744
			24 hours after inoculation	28.6572
			48 hours after inoculation	27.392
			48 hours after inoculation	27.742
			48 hours after inoculation	27.4854
LOC_Os11g45190	Os11g0677101	Similar to NB-ARC domain containing protein	Control(without inoculation)	28.1812
			Control(without inoculation)	27.9585
			Control(without inoculation)	27.9696
			12 hours after inoculation	27.4574
			12 hours after inoculation	27.4975
			12 hours after inoculation	27.3384
			24 hours after inoculation	28.2911
			24 hours after inoculation	28.2438
			24 hours after inoculation	28.4561
			48 hours after inoculation	28.0496
			48 hours after inoculation	27.9234
			48 hours after inoculation	28.0005
LOC_Os11g45180	Os11g0677000	Similar to NB-ARC domain containing protein, expressed	Control(without inoculation)	24.4538
			Control(without inoculation)	24.8145
			Control(without inoculation)	24.6745
			12 hours after inoculation	25.2535
			12 hours after inoculation	25.2092
			12 hours after inoculation	25.2156
			24 hours after inoculation	24.7327
			24 hours after inoculation	24.9027
			24 hours after inoculation	24.7807
			48 hours after inoculation	24.4591
			48 hours after inoculation	24.5573
			48 hours after inoculation	24.6953
LOC_Os11g45060	Os11g0676050	Similar to NB-ARC domain containing protein	Control(without inoculation)	no expression
			Control(without inoculation)	no expression
			Control(without inoculation)	no expression
			12 hours after inoculation	no expression
			12 hours after inoculation	no expression
			12 hours after inoculation	no expression
			24 hours after inoculation	no expression
			24 hours after inoculation	no expression
			24 hours after inoculation	no expression
			48 hours after inoculation	no expression
			48 hours after inoculation	no expression
			48 hours after inoculation	no expression
LOC_Os11g45924	Os11g0686400	WRKY41, similar to WRKY transcription factor 41	Control(without inoculation)	no expression
			Control(without inoculation)	no expression
			Control(without inoculation)	no expression
			12 hours after inoculation	no expression
			12 hours after inoculation	no expression
			12 hours after inoculation	no expression
			24 hours after inoculation	no expression
			24 hours after inoculation	no expression
			24 hours after inoculation	no expression
			48 hours after inoculation	no expression
			48 hours after inoculation	no expression
			48 hours after inoculation	no expression
LOC_Os11g45850	Os11g0685700	WRKY61, Similar to WRKY transcription factor 61	Control(without inoculation)	28.9131
			Control(without inoculation)	28.9287
			Control(without inoculation)	28.725
			12 hours after inoculation	29.8345
			12 hours after inoculation	29.6556
			12 hours after inoculation	29.6417
			24 hours after inoculation	27.584
			24 hours after inoculation	27.608
			24 hours after inoculation	27.8713
			48 hours after inoculation	27.1303
			48 hours after inoculation	27.1906
			48 hours after inoculation	27.3291
LOC_Os11g45920	Os11g0686250	WRKY63, DNA-binding WRKY domain containing protein	Control(without inoculation)	no expression
			Control(without inoculation)	no expression
			Control(without inoculation)	no expression
			12 hours after inoculation	no expression
			12 hours after inoculation	no expression
			12 hours after inoculation	no expression
			24 hours after inoculation	no expression
			24 hours after inoculation	no expression
			24 hours after inoculation	no expression
			48 hours after inoculation	no expression
			48 hours after inoculation	no expression
			48 hours after inoculation	no expression
LOC_Os11g45750	Os11g0684100	WRKY61, NB-ARC domain containing protein	Control(without inoculation)	28.2366
			Control(without inoculation)	27.9145
			Control(without inoculation)	28.3245
			12 hours after inoculation	25.581
			12 hours after inoculation	26.2807
			12 hours after inoculation	26.3181
			24 hours after inoculation	25.2936
			24 hours after inoculation	26.8897
			24 hours after inoculation	27.0826
			48 hours after inoculation	27.2095
			48 hours after inoculation	27.2537
			48 hours after inoculation	27.0992
LOC_Os11g45740	Os11g0684000	MYB21, similar to Transcription factor MYB21 (Myb-related protein 21) (AtMYB21) (Myb homolog 3) (AtMyb3)	Control(without inoculation)	34.6723
			Control(without inoculation)	34.8657
			Control(without inoculation)	34.5033
			12 hours after inoculation	32.5389
			12 hours after inoculation	32.6887
			12 hours after inoculation	32.8752
			24 hours after inoculation	33.5471
			24 hours after inoculation	33.7266
			24 hours after inoculation	33.5332
			48 hours after inoculation	32.3781
			48 hours after inoculation	32.1965
			48 hours after inoculation	32.3478
LOC_Os11g45330	Os11g0678400	Similar to NB-ARC domain containing protein, expressed	Control(without inoculation)	no expression
			Control(without inoculation)	no expression
			Control(without inoculation)	no expression
			12 hours after inoculation	no expression
			12 hours after inoculation	no expression
			12 hours after inoculation	no expression
			24 hours after inoculation	no expression
			24 hours after inoculation	no expression
			24 hours after inoculation	no expression
			48 hours after inoculation	no expression
			48 hours after inoculation	no expression
			48 hours after inoculation	no expression
LOC_Os11g45280	Os11g0678000	Similar to PAS domain containing protein, expressed	Control(without inoculation)	28.0826
			Control(without inoculation)	27.1792
			Control(without inoculation)	27.4623
			12 hours after inoculation	27.4876
			12 hours after inoculation	27.3716
			12 hours after inoculation	27.1724
			24 hours after inoculation	26.4324
			24 hours after inoculation	26.4487
			24 hours after inoculation	26.367
			48 hours after inoculation	25.5351
			48 hours after inoculation	25.2456
			48 hours after inoculation	25.2742
EF-1α(reference gene)			Control(without inoculation)	21.9217
			Control(without inoculation)	21.6774
			Control(without inoculation)	21.6979
			12 hours after inoculation	21.8556
			12 hours after inoculation	21.8987
			12 hours after inoculation	21.7945
			24 hours after inoculation	20.7801
			24 hours after inoculation	20.7863
			24 hours after inoculation	20.5963
			48 hours after inoculation	20.08
			48 hours after inoculation	20.1109
			48 hours after inoculation	20.1536
