# Supplementary material for: Genome-Wide Association Mapping and Gene Expression Analysis Reveal the Negative Role of OsMYB21 in Regulating Bacterial Blight Resistance in Rice
Source: Rice (N Y). 2021 Jun 29;14:58. doi: 10.1186/s12284-021-00501-z (PMC8241976; doi:10.1186/s12284-021-00501-z)
Supplement: Supplementary file 5 — Additional file 5: Table S5. Primers used for quantitative RT-PCR and vector construction. [file 12284_2021_501_MOESM5_ESM.xlsx]

## Sheet: Sheet1
Table S5. Primers used for quantitative RT-PCR and vector construction.
	forward primer (5'-3')	reverse primer (5'-3')
LOC_Os11g45924	AAGAGGGGGTGTGTCTGTTG	GACTTGTTACCCTCCGGCAA
LOC_Os11g45920	GCCAACCATGTCTCTGCCA	TGCTGTCCGTCGTCTTTACG
LOC_Os11g45850	GAAGTACGGGCAGAAGGACG	ATCTCTGGCTGTCGGAATGC
LOC_Os11g45790	GAGACGAGCGACTGGATGAG	TCCTGCTGCCTGTACCATTG
LOC_Os11g45750 (OsWRKY125)	GGACGTCCTAGCGTCAACAT	CCGCGTCCATGATGGGATAA
LOC_Os11g45740 (OsMYB21)	CTCCGAGCATGGTGACTAGC	CTTGCACCCAACCGTTAAGC
LOC_Os11g45280	GTGAAGCAGACTGCCTGGAT	GGGGTGGCGTAGTTTCTTCA
LOC_Os11g45190	TCCACCACACAATCGGACAG	AAGGACCACTCCTCCCAGTT
LOC_Os11g45160	AAGCATCCCAGGTTGCATCG	TGTGCTGATAATGAGCTTGCATC
LOC_Os11g45180	CTCCTATCAGAAGGCACTGCAA	TTGCAGGGAACCAATGGACT
LOC_Os11g45060	GGGTGGTTTGGAGCAGCTAT	GATTCTGGGACGATTGCGGA
EF1α	TTTCACTCTTGGTGTGAAGCAGAT	GACTTCCTTCACGATTTCATCGTAA
OsMYB21-OE-F/R	ATCGGCAATTTCATTCGGTA	CTGCCTTCCTTGATGTCTCTCTA
